# Supplementary material for: Tumors Widely Express Hundreds of Embryonic Germline Genes
Source: Cancers (Basel). 2020 Dec 17;12(12):3812. doi: 10.3390/cancers12123812 (PMC7766889; doi:10.3390/cancers12123812)
Supplement: Supplementary file 1 [file cancers-12-03812-s001.zip]

Archive with 5 entries (4 files):
- cancers-1033232-XML suppl/
- cancers-1033232-XML suppl/cancers-1033232-XML suppl tables.pdf
- cancers-1033232-XML suppl/Supplementary data .xlsx
- cancers-1033232-XML suppl/Supplementary figure 1.pdf
- cancers-1033232-XML suppl/Supplementary figure 2.pdf
