# Supplementary material for: Tumors Widely Express Hundreds of Embryonic Germline Genes
Source: Cancers (Basel). 2020 Dec 17;12(12):3812. doi: 10.3390/cancers12123812 (PMC7766889; doi:10.3390/cancers12123812)
Supplement: Supplementary file 1 [file cancers-12-03812-s001.zip › cancers-1033232-XML suppl/Supplementary data .xlsx]

## Sheet: Supplementary data legend
Number	Description
1	Source data for figure 1B (Venn diagram)
2A	Combined data from expression of 672 embryonic GC-genes, 50 non-cancerous somatic tissues and 33 tumor types
2B	Biological processes of all embryonic GC-genes (n = 672). Statistically significantly upregulated processes are highlighted in green
3A	Biological processes of embryonic GC-cluster 1 (n = 105). Statistically significantly upregulated processes are highlighted in green
3B	Biological processes of embryonic GC-cluster 2 (n = 167). Statistically significantly upregulated processes are highlighted in green
3C	Biological processes of embryonic GC-cluster 3 (n = 97). Statistically significantly upregulated processes are highlighted in green
3D	Biological processes of embryonic GC-cluster 4 (n = 180). Statistically significantly upregulated processes are highlighted in green
3E	Biological processes of embryonic GC-cluster 5 (n = 123). Statistically significantly upregulated processes are highlighted in green
3F	Gene sets enriched in the phenotype TCGA compared to GTEx, where all embryonic GC-genes (n = 672) and each gene cluster (figure 2) were used as gene sets
4A	Embryonic GC-genes that are expressed in at least half (i.e. 17 or more) of all investigated tumor types (n = 138)
4B	Biological processes of GC-genes that are expressed in at least half (i.e. 17 or more) of all investigated tumor types (n = 138). Statistically significantly upregulated processes are highlighted in green
5A	Embryonic GC-genes that are expressed in testicular germ cell tumors and no other tumor types (n = 80)
5B	Biological processes of embryonic GC-genes that are expressed in testicular germ cell tumors and no other tumor types (n = 80). Statistically significantly upregulated processes are highlighted in green
6A	Abbreviations and full names of included tumor types (n = 33) from TCGA (retrieved 8 October 2018)
6B	Combined data from expression of 15 992 genes in primordial germ cells (hPGCs & PGCLCs), embryonic stem cells (ESCs), embryonic somatic gonadal tissue, adult male germ cells, 50 non-cancerous somatic tissues, and 33 tumors
6C	Non-cancerous somatic tissue types (n = 50) from GTEx v8
6D	Genes that have been excluded from the analysis due to lacking expression data in the TCGA or GTEx (n = 1728)
6E	Genes that are expressed in ESCs and cancer, but not in primordial germ cells and are therefore not considered GC-genes (n = 43)
7A	List of 672 embryonic GC-genes (present study) combined with 756 GC-genes expressed in adult male germ cells (n = 1143)
7B	Genes whose individual expression positively correlate (R > 0,5 and p < 0,05) with the GC-signature (n = 223)
7C	Genes whose individual expression negatively correlate (R < -0,5 and p < 0,05) with the GC-signature (n = 277)
8A	Embryonic GC-genes that are highly specific to embryonic germline (n = 89)
8B	Biological processes of embryonic GC-genes that are highly specific to embryonic germline (n = 89). Statistically significantly upregulated processes are highlighted in green
9	Embryonic GC-genes encoding cell surface proteins (n = 13)
10A	Embryonic GC-genes expressed in PGCLCs and not in hPGCs (n = 82)
10B	Biological processes of embryonic GC-genes expressed in PGCLCs and not in hPGCs (n = 82). Statistically significantly upregulated processes are highlighted in green
10C	Embryonic GC-genes expressed in hPGCs and not in PGCLCs (n = 119)
10D	Biological processes of embryonic GC-genes expressed in hPGCs and not in PGCLCs (n = 119). Statistically significantly upregulated processes are highlighted in green
11A	Embryonic GC-genes expressed in female hPGCs and not in male hPGCs (n = 69)
11B	Biological processes of embryonic GC-genes expressed in female hPGCs and not in male hPGCs (n = 69). Statistically significantly upregulated processes are highlighted in green
11C	Embryonic GC-genes expressed in male hPGCs and not in female hPGCs (n = 15)
11D	Biological processes of embryonic GC-genes expressed in male hPGCs and not in female hPGCs (n = 15). Statistically significantly upregulated processes are highlighted in green
12	Biological processes of embryonic GC-genes that could be validated on the protein-level (n = 201). Statistically significantly upregulated processes are highlighted in green

## Sheet: 1
Supplementary data 1. Source data for figure 1B (Venn diagram)
Gene ID	Reported in present study? (1 is yes, 0 is no)	Reported in Bruggeman et al. (2018)? (1 is yes, 0 is no)	Is CT? (1 is yes, 0 is no)	Reported by Almeida et al. 2009? (1 is yes, 0 is no)	Reported by Wang et al. (2016)? (1 is yes, 0 is no)
SLC22A16	0	1	1	0	1
ZMYND10	0	0	1	0	1
LOC81691	0	0	1	0	1
YBX2	0	0	1	0	1
KRT33A	0	0	1	0	1
DBF4	0	0	1	0	1
PRSS21	0	1	1	0	1
TKTL1	0	1	1	0	1
PHF7	0	0	1	0	1
ZBTB32	0	0	1	0	1
TACC3	0	0	1	0	1
DEPDC1	1	1	1	0	1
SOX30	0	0	1	0	1
ZPBP	0	0	1	0	1
MAGEC2	0	0	1	1	1
GUCA1A	0	0	1	0	1
RAD51	1	1	1	0	1
MSH4	0	0	1	0	1
SLC6A16	0	0	1	0	1
AHRR	0	0	1	0	1
SPA17	1	0	1	1	1
DDX20	0	0	1	0	1
ROPN1	0	1	1	1	1
ZMYND12	0	0	1	0	1
STAG3	0	0	1	0	1
PAGE1	0	0	1	1	1
SDK2	0	1	1	0	1
ADAM7	0	0	1	0	1
FRMPD1	0	1	1	0	1
EPHA8	0	0	1	0	1
TRIP13	1	0	1	0	1
HMMR	1	1	1	0	1
MOV10L1	0	0	1	0	1
FNDC8	0	0	1	0	1
WDR62	1	0	1	0	1
TUBA3D	0	0	1	0	1
SPAG6	0	0	1	1	1
FKBP6	0	0	1	0	1
SMC1B	0	1	1	0	1
PIAS2	0	0	1	0	1
ZCWPW1	0	0	1	0	1
PKD2L2	0	0	1	0	1
DDX43	1	1	1	1	1
EPHA6	0	0	1	0	1
PIH1D3	0	0	1	0	1
AGBL5	0	0	1	0	1
NME8	1	0	1	0	1
PPEF1	0	0	1	0	1
AURKA	1	0	1	0	1
TPX2	0	0	1	0	1
ARHGAP28	1	1	1	0	1
CMTM1	1	1	1	0	1
ORC6	1	0	1	0	1
RPGRIP1	0	0	1	0	1
DAZL	1	0	1	0	1
CLSPN	1	1	1	0	1
CDC45	1	0	1	0	1
TDRD1	0	1	1	1	1
MYO3A	0	1	1	0	1
CATSPERG	0	0	1	0	1
MAGEB2	1	1	1	1	1
IZUMO4	0	0	1	0	1
YPEL1	0	0	1	0	1
DMC1	0	1	1	0	1
ACR	0	0	1	0	1
CDKN3	1	1	1	0	1
LRRC74A	0	0	1	0	1
SAMD15	0	0	1	0	1
GINS1	1	1	1	0	1
MYBL2	0	0	1	0	1
SLC52A3	0	0	1	0	1
MROH8	1	0	1	0	1
CST9L	0	0	1	0	1
EPPIN	0	0	1	1	1
RHOXF1	0	0	1	0	1
GUCY2F	0	0	1	0	1
LUZP4	1	1	1	1	1
ASB9	0	0	1	0	1
TAF7L	0	0	1	1	1
CBLN1	0	0	1	0	1
PRSS54	0	0	1	1	1
SLC6A2	0	1	1	0	1
OIP5	1	0	1	1	1
ADAM2	0	0	1	1	1
TULP2	0	0	1	1	1
CGB2	0	0	1	0	1
DKKL1	1	0	1	1	1
RSPH6A	0	0	1	0	1
ASF1B	0	0	1	0	1
SLC1A6	0	0	1	0	1
AURKC	0	0	1	0	1
LGALS13	0	0	1	0	1
ZNRF4	0	0	1	0	1
SYNGR4	0	0	1	0	1
THEG	0	0	1	1	1
ETV2	0	0	1	0	1
GAPDHS	1	0	1	0	1
RNF32	0	1	1	0	1
ANKRD7	0	0	1	0	1
SPAM1	0	0	1	0	1
FSCN3	0	0	1	0	1
FBXO24	0	0	1	0	1
NOBOX	0	0	1	0	1
TBL2	0	0	1	0	1
GALNTL5	0	0	1	0	1
UBE2S	0	0	1	0	1
KIAA1211	1	0	1	0	1
DDX25	0	0	1	0	1
CCDC34	0	0	1	0	1
AKAP3	1	1	1	1	1
GSG1	0	0	1	0	1
ACRBP	0	0	1	1	1
MAK	1	0	1	0	1
OPRM1	0	0	1	0	1
SLC26A8	0	0	1	0	1
PRDM13	0	0	1	0	1
HDGFL1	1	1	1	0	1
TTK	1	1	1	1	1
IL5	0	0	1	0	1
GNAT1	0	0	1	0	1
MORC1	0	0	1	1	1
ROPN1B	0	1	1	0	1
KIAA1257	0	0	1	0	1
SLC30A3	0	0	1	0	1
PCSK4	0	0	1	0	1
PRAMEF1	0	0	1	0	1
PRAMEF12	0	0	1	0	1
ACTL8	0	0	1	1	1
SSX2IP	0	0	1	0	1
NEK2	1	1	1	0	1
ZNF541	0	0	1	0	1
TNP1	0	0	1	0	1
CASC1	0	0	1	0	1
SPACA1	0	0	1	0	1
ZC2HC1B	0	0	1	0	1
ADGB	0	0	1	0	1
ZC2HC1C	1	0	1	0	1
CFAP58	0	0	1	0	1
EQTN	0	0	1	0	1
INSL6	1	0	1	0	1
SLC25A2	0	0	1	0	1
TTLL2	0	0	1	0	1
TEX11	0	0	1	0	1
LYZL1	0	0	1	0	1
SOHLH2	0	0	1	0	1
PRAMEF2	0	0	1	0	1
TEX14	0	0	1	1	1
NCAPH	1	0	1	0	1
MND1	1	1	1	0	1
BCL2L14	1	0	1	0	1
RGSL1	0	0	1	0	1
DPPA4	1	1	1	0	1
KIF18A	1	1	1	0	1
GJA8	0	0	1	0	1
PRM2	0	0	1	1	1
CCDC70	0	0	1	0	1
HJURP	1	0	1	0	1
IL13RA2	0	0	1	1	1
H2BFWT	0	0	1	0	1
ESX1	0	0	1	0	1
MAGEA9B	0	0	1	1	1
CKS2	0	0	1	0	1
DAW1	0	0	1	0	1
CTCFL	0	1	1	1	1
WFDC3	0	0	1	0	1
GTSF1L	0	0	1	0	1
MAGEA10	0	0	1	1	1
IRGC	0	0	1	0	1
CRISP2	0	0	1	1	1
TCP11	0	0	1	0	1
DNAH8	0	1	1	0	1
CRISP1	0	0	1	0	1
OPN5	0	0	1	0	1
PIWIL1	1	0	1	1	1
C17orf53	1	1	1	0	1
GRK4	0	0	1	0	1
TEKT3	0	0	1	0	1
C20orf195	0	0	1	0	1
BHLHE23	0	0	1	0	1
DEFB126	0	0	1	0	1
CSTL1	0	0	1	0	1
BANF2	0	0	1	0	1
SIRPD	0	0	1	0	1
C20orf173	0	0	1	0	1
TSKS	0	0	1	0	1
SSX1	0	0	1	1	1
DLGAP5	1	0	1	0	1
PRDM7	0	0	1	0	1
HRASLS	0	0	1	0	1
AUNIP	1	1	1	0	1
PKMYT1	0	0	1	0	1
SPINK2	1	0	1	0	1
C22orf23	0	0	1	0	1
RIBC2	1	1	1	0	1
CCDC136	0	0	1	0	1
FEZF1	0	0	1	0	1
AIPL1	0	0	1	0	1
QRICH2	0	0	1	0	1
AANAT	0	0	1	0	1
SGO1	0	0	1	0	1
CDY2B	0	0	1	0	1
TSPAN16	0	0	1	0	1
ATP8B3	0	0	1	0	1
ACSBG2	0	0	1	0	1
SAG	0	0	1	0	1
HBZ	0	0	1	0	1
CCDC62	0	0	1	1	1
PKDREJ	0	0	1	0	1
HSD17B3	0	0	1	0	1
TTLL9	0	1	1	0	1
BPIFA2	0	0	1	0	1
TEX101	0	0	1	1	1
C3orf20	0	0	1	0	1
KRT33B	0	0	1	0	1
TOP2A	0	0	1	0	1
USP29	0	0	1	0	1
LIN28A	1	1	1	0	1
C19orf57	1	0	1	0	1
CCT6B	0	1	1	0	1
FTHL17	0	0	1	1	1
RGS22	0	0	1	1	1
ATP1A4	0	0	1	0	1
MTL5	0	1	1	0	1
TPTE2	0	0	1	0	1
RNF17	0	0	1	1	1
CCNA1	0	0	1	1	1
FAM83F	0	0	1	0	1
LRRIQ1	0	0	1	0	1
TEX15	0	0	1	1	1
VRTN	1	1	1	0	1
ADAM20	0	0	1	0	1
ADAM30	0	0	1	0	1
USP26	0	0	1	0	1
MTNR1B	0	0	1	0	1
CDCA8	0	0	1	0	1
ACRV1	0	0	1	0	1
CSN2	0	0	1	0	1
FAM71F1	0	0	1	0	1
FAM186B	0	1	1	0	1
TROAP	0	0	1	0	1
NMBR	0	0	1	0	1
EGR4	0	0	1	0	1
GPR55	0	0	1	0	1
TSGA10	0	0	1	1	1
IGF2BP3	1	1	1	1	1
NKX2-8	0	0	1	0	1
MYCBPAP	0	0	1	0	1
BRIP1	1	1	1	0	1
ODF2	0	0	1	1	1
HEMGN	0	0	1	1	1
DMRT1	1	0	1	1	1
CAPN11	0	0	1	0	1
C6orf52	1	0	1	0	1
TTC29	0	0	1	0	1
MMP20	0	0	1	0	1
C11orf70	1	0	1	0	1
BTG4	0	0	1	0	1
KNL1	0	0	1	1	1
BRDT	1	1	1	1	1
CCDC54	0	0	1	0	1
MNS1	0	0	1	0	1
HERC5	0	0	1	0	1
IL21	0	0	1	0	1
C4orf17	0	0	1	0	1
PLCZ1	0	0	1	0	1
SYCP3	1	1	1	0	1
FOXN4	0	0	1	0	1
CCDC65	1	0	1	0	1
MORN3	0	0	1	0	1
DIAPH3	1	1	1	0	1
RNF113B	0	0	1	0	1
ZIC5	0	0	1	0	1
FAM181A	0	0	1	0	1
GOLGA6D	0	0	1	0	1
WDR93	0	0	1	0	1
SEPT12	0	0	1	0	1
ABCC12	0	0	1	0	1
CMTM2	0	0	1	0	1
ADAD2	0	0	1	0	1
DPEP3	1	1	1	0	1
SPATA22	1	0	1	0	1
SPACA3	0	0	1	1	1
C17orf64	0	0	1	0	1
ZMYND15	0	0	1	0	1
FBXO15	0	0	1	0	1
ZIM3	0	0	1	0	1
CIB3	0	0	1	0	1
DMRTC2	0	0	1	0	1
ACPT	1	0	1	0	1
FAM71E1	0	0	1	0	1
FHAD1	0	0	1	0	1
C1orf94	0	1	1	0	1
PLK4	1	1	1	0	1
AZIN2	0	0	1	0	1
KIF2C	0	0	1	1	1
DMRTB1	0	0	1	0	1
BARHL2	0	0	1	0	1
MAEL	1	0	1	1	1
ADCY10	0	0	1	0	1
NUF2	1	0	1	1	1
C1orf56	0	0	1	0	1
OAZ3	1	1	1	0	1
HORMAD1	1	1	1	1	1
DTL	1	1	1	0	1
DYRK3	1	0	1	0	1
HHIPL2	0	0	1	0	1
NUP210L	0	0	1	0	1
ABHD1	0	0	1	0	1
TRIM43	0	0	1	0	1
CCDC150	0	1	1	0	1
SLC22A14	0	0	1	0	1
SPATA16	0	0	1	0	1
CABS1	0	0	1	0	1
ROPN1L	0	0	1	0	1
SPATA9	0	0	1	0	1
TIMD4	0	0	1	0	1
FAM217A	0	0	1	0	1
TCTE1	0	0	1	0	1
GABRR1	0	0	1	0	1
MTFR2	1	1	1	0	1
PNLDC1	0	0	1	0	1
CDCA5	0	0	1	0	1
AKAP4	0	0	1	1	1
RAB41	1	0	1	0	1
CPXCR1	0	0	1	1	1
FATE1	0	1	1	1	1
MAGEA4	1	1	1	1	1
DNAJC5B	1	1	1	0	1
PRDM14	1	0	1	0	1
ACTL7B	0	0	1	0	1
NR6A1	0	0	1	1	1
HTR7	1	1	1	0	1
LRRC27	0	1	1	0	1
PAOX	0	0	1	0	1
KLHL35	1	0	1	0	1
OOSP2	0	0	1	0	1
CCDC15	1	1	1	0	1
CNBD2	0	0	1	0	1
CABLES2	0	0	1	0	1
FAM57B	0	0	1	0	1
SPATA4	0	0	1	0	1
FSIP1	0	1	1	0	1
CCDC83	0	0	1	1	1
PIH1D2	0	0	1	0	1
TEX12	0	0	1	0	1
TKTL2	0	0	1	0	1
LYZL2	0	0	1	0	1
RAD9B	0	1	1	0	1
TEX30	0	0	1	0	1
ALLC	0	0	1	0	1
POU4F2	0	0	1	0	1
CENPU	0	0	1	0	1
PABPC3	0	1	1	0	1
RBM46	0	0	1	1	1
TUBA3E	0	0	1	0	1
POU4F1	0	0	1	0	1
GRID2	0	0	1	0	1
BOLL	0	0	1	0	1
OLAH	0	0	1	0	1
TRIM36	0	0	1	0	1
DMP1	0	0	1	0	1
DDX4	0	0	1	0	1
CATSPER3	0	0	1	0	1
CENPH	0	0	1	0	1
TEKT5	0	0	1	1	1
FAM81B	0	0	1	0	1
TEX29	0	0	1	0	1
TGIF2LX	0	0	1	0	1
C7orf31	0	0	1	0	1
ASB17	0	0	1	0	1
CABYR	1	0	1	1	1
DNAAF1	0	0	1	0	1
PANX3	0	0	1	0	1
ASZ1	0	0	1	0	1
CCDC173	0	1	1	0	1
SRSF12	1	0	1	0	1
PSMA8	0	0	1	0	1
CHODL	1	0	1	0	1
EME1	1	1	1	0	1
SEPT14	0	0	1	0	1
PPM1J	0	0	1	0	1
MAGEC1	0	0	1	1	1
LRGUK	0	0	1	0	1
PDZD9	0	0	1	0	1
OTOA	0	0	1	1	1
ALS2CR12	0	0	1	0	1
ALS2CR11	0	0	1	0	1
SAXO1	0	0	1	0	1
TRIM42	0	0	1	0	1
MAGEA8	0	0	1	1	1
NAA11	0	0	1	0	1
FBXO43	0	0	1	0	1
BUB1B	0	0	1	0	1
SHCBP1L	0	0	1	0	1
LYZL4	0	0	1	0	1
C1orf158	0	0	1	0	1
ARMC12	0	0	1	0	1
CCNB2	0	0	1	0	1
LCA5L	0	1	1	0	1
C9orf43	1	0	1	0	1
CIB4	0	0	1	0	1
CDC25C	1	1	1	0	1
RIBC1	1	0	1	0	1
CPA5	0	0	1	0	1
POM121L2	0	0	1	0	1
PAGE5	0	0	1	1	1
IGF2BP1	1	1	1	0	1
GIP	1	0	1	0	1
GOLGA6A	0	0	1	0	1
M1AP	1	1	1	0	1
TGM7	0	0	1	0	1
DRC7	0	0	1	0	1
C16orf86	0	0	1	0	1
HSF2BP	0	0	1	0	1
CLDND2	0	0	1	0	1
HIPK4	0	0	1	0	1
COX6B2	1	0	1	1	1
NLRP4	0	0	1	1	1
LRRC71	0	0	1	0	1
LY6K	0	0	1	1	1
LRWD1	0	0	1	0	1
FBXL13	0	0	1	0	1
CCDC116	0	0	1	0	1
KLHL10	0	0	1	0	1
CCDC155	0	0	1	0	1
IZUMO2	0	0	1	0	1
AQP5	0	0	1	0	1
SYCE2	1	0	1	0	1
CCDC42	0	0	1	0	1
MEIOB	0	0	1	0	1
CLPB	0	0	1	0	1
PPP1R32	0	0	1	0	1
TTLL10	0	0	1	0	1
CCDC27	0	0	1	0	1
LRRIQ3	0	0	1	0	1
LHX8	0	0	1	0	1
HENMT1	0	0	1	0	1
SLC9C2	0	0	1	0	1
LRRC52	0	0	1	0	1
FAM71A	0	0	1	0	1
AXDND1	0	0	1	0	1
TDRD5	1	1	1	0	1
SPATA17	0	0	1	0	1
WDR64	0	0	1	0	1
TRIM17	0	0	1	0	1
ZSWIM2	0	0	1	0	1
TEKT4	0	0	1	0	1
BIRC8	0	0	1	0	1
PDHA2	0	0	1	0	1
SMCP	0	0	1	0	1
TDRD10	0	0	1	0	1
CRYGC	0	0	1	0	1
C1orf189	0	0	1	0	1
DCST1	0	0	1	0	1
C3orf30	0	0	1	0	1
PDCL2	1	0	1	0	1
TSACC	1	0	1	0	1
NEK10	0	0	1	0	1
DPPA2	1	1	1	1	1
SGO2	0	0	1	0	1
ERICH6	0	0	1	0	1
FANCD2OS	0	0	1	0	1
PLSCR2	0	0	1	0	1
CCDC158	0	0	1	0	1
DNAJC5G	0	0	1	0	1
SPDYA	1	0	1	0	1
KIF15	1	1	1	0	1
DNALI1	0	0	1	0	1
CFAP100	0	0	1	0	1
RPL39L	0	0	1	0	1
ZDHHC19	0	0	1	0	1
SLC9B1	0	0	1	0	1
CDC25A	1	1	1	0	1
HSPA4L	0	0	1	0	1
ADAD1	0	0	1	0	1
PRDM9	0	0	1	0	1
SPZ1	0	0	1	0	1
CAGE1	0	0	1	1	1
FAM170A	0	0	1	0	1
GDF9	0	0	1	0	1
C7orf72	0	0	1	0	1
ANKRD55	0	0	1	0	1
PTTG1	0	0	1	0	1
C7orf62	0	0	1	0	1
IQUB	0	1	1	0	1
SUN3	0	0	1	0	1
GBX1	0	0	1	0	1
PRKACG	0	0	1	0	1
PRSS37	0	0	1	0	1
GKAP1	0	0	1	0	1
C7orf34	0	0	1	0	1
C9orf84	0	1	1	0	1
CXorf58	0	0	1	0	1
ARMC3	0	1	1	1	1
CCDC67	0	0	1	0	1
LRRC18	0	0	1	0	1
DDIAS	0	0	1	0	1
RPL10L	0	0	1	0	1
NOXRED1	0	0	1	0	1
AKR1E2	1	0	1	0	1
SSX5	0	0	1	1	1
SSX3	0	0	1	1	1
SOHLH1	0	0	1	0	1
AK8	1	0	1	0	1
C9orf9	0	0	1	0	1
C12orf50	0	0	1	0	1
PPP1R36	0	0	1	0	1
C10orf82	0	0	1	0	1
CCDC38	0	0	1	0	1
PASD1	0	0	1	1	1
TMCO5A	0	0	1	0	1
SPATA19	0	0	1	1	1
TBATA	0	1	1	0	1
C16orf71	0	0	1	0	1
C11orf65	0	0	1	0	1
POTED	0	0	1	1	1
WDR88	0	0	1	0	1
BEAN1	0	1	1	0	1
IQCD	1	0	1	0	1
LDHC	0	0	1	1	1
LDHAL6A	0	0	1	0	1
PLK1	0	0	1	0	1
MS4A6E	0	0	1	0	1
MS4A14	0	0	1	0	1
TCP10L2	0	0	1	0	1
C15orf43	0	0	1	0	1
TTC16	0	0	1	0	1
C16orf92	0	0	1	0	1
GOLGA6C	0	0	1	0	1
LOXHD1	0	0	1	0	1
SPATA33	1	0	1	0	1
PROCA1	0	0	1	0	1
LALBA	0	0	1	0	1
NLRP7	1	1	1	0	1
TTC21A	0	0	1	0	1
C11orf85	0	0	1	0	1
PBK	0	0	1	1	1
HIST3H3	0	0	1	0	1
KCNV2	1	0	1	0	1
TXNDC2	0	0	1	0	1
CCDC110	0	0	1	1	1
DYNLRB2	0	0	1	0	1
ADAM29	0	0	1	1	1
ADAM18	0	0	1	0	1
KCTD19	0	0	1	0	1
TSPY2	0	0	1	1	1
TRIM49	0	0	1	0	1
VCX3A	0	0	1	0	1
ARMC4	0	0	1	0	1
IL13	0	0	1	0	1
OR6F1	0	0	1	0	1
ELSPBP1	0	0	1	0	1
RSPH10B2	0	0	1	0	1
CT55	0	0	1	1	1
BUB1	1	0	1	0	1
ACTRT2	0	0	1	0	1
RBMY1F	0	0	1	0	1
HSFY2	0	0	1	0	1
USP50	0	0	1	0	1
C7orf33	0	0	1	0	1
SPATA24	0	0	1	0	1
KRT72	0	0	1	0	1
COX7B2	0	0	1	0	1
GTSF1	1	1	1	0	1
TTLL6	0	0	1	0	1
RBMXL2	1	1	1	0	1
TPD52L3	0	0	1	0	1
DYDC1	0	0	1	0	1
FSHR	0	0	1	0	1
TEX13B	0	0	1	0	1
MBD3L1	0	0	1	0	1
PGK2	0	0	1	0	1
PLAC1	0	0	1	1	1
OBP2B	0	0	1	0	1
CSN3	0	0	1	0	1
XAGE3	0	0	1	1	1
XAGE5	0	0	1	1	1
NLRP5	0	0	1	0	1
SPACA5	0	0	1	0	1
MROH2B	0	0	1	0	1
OTP	0	0	1	0	1
C1orf111	0	0	1	0	1
SYCE1	0	0	1	1	1
SLFNL1	0	0	1	0	1
UTF1	1	0	1	0	1
WDR87	0	0	1	0	1
PRND	0	0	1	0	1
KLF17	0	0	1	0	1
FBXW10	0	0	1	0	1
FOXB1	0	0	1	0	1
LDHAL6B	0	0	1	0	1
TEX37	0	0	1	0	1
SLC9C1	0	0	1	0	1
CFAP53	0	0	1	0	1
EFCAB3	0	0	1	0	1
FAM170B	0	0	1	0	1
ZFAND4	0	0	1	0	1
MOS	0	0	1	0	1
FAM71D	0	0	1	0	1
TMEM217	1	1	1	0	1
XKR3	0	0	1	0	1
CCDC63	0	0	1	0	1
ADAMTS20	0	0	1	0	1
PLAC8L1	0	0	1	0	1
IQCF1	0	0	1	0	1
GLIPR1L1	0	0	1	0	1
CCDC36	0	0	1	1	1
RNASE11	0	0	1	0	1
C2orf70	0	0	1	0	1
HES3	0	0	1	0	1
SPATA3	0	0	1	0	1
TDRD12	1	1	1	0	1
MARCH10	0	0	1	0	1
PHOSPHO1	0	0	1	0	1
CBX2	1	1	1	0	1
KRT28	0	0	1	0	1
SPERT	0	0	1	0	1
FAM46D	0	0	1	1	1
C9orf131	0	1	1	0	1
ARL13A	0	0	1	0	1
STARD6	0	0	1	0	1
MYO1H	0	0	1	0	1
PCP2	0	0	1	0	1
TEX36	0	0	1	0	1
FAM182B	0	0	1	0	1
CATSPER1	0	0	1	0	1
RFESD	0	0	1	0	1
UBQLNL	0	0	1	0	1
UBQLN3	0	0	1	0	1
TEX26	0	0	1	0	1
ZNF645	0	0	1	1	1
CCDC168	0	0	1	0	1
WBSCR28	0	0	1	0	1
TMPRSS7	0	0	1	0	1
ZNF683	0	1	1	0	1
HSF5	0	0	1	0	1
ENTHD1	0	0	1	0	1
HMGB4	0	0	1	0	1
OR4N2	0	0	1	0	1
OR4M1	0	0	1	0	1
FOXR1	0	0	1	0	1
CNTD1	0	0	1	0	1
DCAF4L2	1	1	1	0	1
CNBD1	0	0	1	0	1
HORMAD2	0	0	1	1	1
TGIF2LY	0	0	1	0	1
PFN4	0	0	1	0	1
MAGEB6	0	0	1	1	1
MAGEB18	0	0	1	0	1
EFCAB5	0	0	1	0	1
TRIM60	1	0	1	0	1
FMR1NB	0	0	1	1	1
FAM9B	0	0	1	0	1
CETN1	0	0	1	0	1
SPACA4	0	0	1	0	1
FBXO39	0	0	1	1	1
BEND2	0	0	1	0	1
UBE2U	0	0	1	0	1
RBM44	0	0	1	0	1
VCX2	0	0	1	0	1
FAM187B	0	0	1	0	1
C12orf54	0	0	1	0	1
C2orf57	0	0	1	0	1
MAGEB10	0	0	1	0	1
CAPZA3	0	0	1	0	1
ODF3	0	0	1	1	1
SPATA31E1	0	0	1	0	1
C2orf73	0	0	1	0	1
TSPYL6	0	0	1	0	1
MLF1	0	0	1	0	1
TSSK6	0	0	1	1	1
PPP1R42	0	0	1	0	1
SPAG11A	0	0	1	0	1
CCDC185	0	0	1	0	1
NEUROG2	0	0	1	0	1
MCMDC2	0	1	1	0	1
DEFB125	0	0	1	0	1
C10orf53	0	0	1	0	1
GDPD4	0	0	1	0	1
H1FOO	0	0	1	0	1
TPRX1	0	0	1	0	1
EXD1	0	0	1	0	1
TRIML2	1	1	1	0	1
ZFP42	1	1	1	0	1
CCDC89	0	1	1	0	1
FAM133A	0	0	1	1	1
C12orf42	0	0	1	0	1
C10orf67	0	0	1	0	1
PXT1	0	0	1	0	1
GGN	0	0	1	0	1
SIGLECL1	0	0	1	0	1
TMEM31	0	0	1	0	1
C1orf101	0	0	1	0	1
DNAJB8	0	0	1	1	1
TPPP2	0	0	1	1	1
NLRP8	0	0	1	0	1
NLRP11	0	0	1	0	1
FAM71E2	0	0	1	0	1
WFDC11	0	0	1	0	1
TDRD6	0	0	1	1	1
C12orf40	0	0	1	0	1
CSNK1A1L	0	0	1	0	1
MEIOC	0	0	1	0	1
DEFB123	0	0	1	0	1
GLIPR1L2	0	0	1	0	1
DEFB119	0	0	1	0	1
C3orf22	0	0	1	0	1
LINC01555	0	0	1	0	1
C11orf42	0	0	1	0	1
C17orf47	0	0	1	0	1
PENK	0	0	1	0	1
SAGE1	0	0	1	1	1
EDDM3A	0	0	1	0	1
ODF3L2	0	0	1	0	1
ACTL9	0	0	1	0	1
FTMT	0	0	1	0	1
ADIG	0	0	1	0	1
ZNF716	0	1	1	0	1
IZUMO1	0	0	1	0	1
DCAF4L1	0	0	1	0	1
TEX19	0	0	1	0	1
KPNA2	0	0	1	0	1
VCX	0	0	1	0	1
TMEM95	0	0	1	0	1
ODF3L1	0	0	1	0	1
C12orf60	0	1	1	0	1
WBP2NL	0	0	1	0	1
POTEC	0	0	1	1	1
TISP43	0	0	1	0	1
FAM9A	0	0	1	0	1
MAGEA2B	0	0	1	1	1
SPDYE4	0	0	1	0	1
REC114	0	0	1	1	1
TMEM89	0	0	1	0	1
TFDP3	0	0	1	1	1
SH2D7	0	0	1	0	1
MEX3B	0	0	1	0	1
C10orf120	0	0	1	0	1
GOLGA8G	0	0	1	0	1
C15orf32	0	0	1	0	1
MARCH11	0	0	1	0	1
OR4N4	0	0	1	0	1
BPY2	0	0	1	0	1
ANKRD45	0	0	1	1	1
CNGA2	0	0	1	0	1
DSCR4	0	0	1	0	1
CTAG1B	0	0	1	1	1
TRIML1	0	0	1	0	1
SPATA32	0	0	1	0	1
ACTRT3	1	1	1	0	1
OR56A3	0	0	1	0	1
NUTM1	0	0	1	0	1
C17orf74	0	0	1	0	1
PIWIL3	0	0	1	0	1
PRSS55	0	0	1	1	1
ODF4	0	0	1	1	1
CDCA2	1	1	1	0	1
DDX53	0	0	1	1	1
TCTE3	0	1	1	0	1
PRR23B	0	0	1	0	1
NT5C1B	0	0	1	0	1
C5orf47	0	0	1	0	1
MFSD6L	0	0	1	0	1
ZNF479	0	0	1	0	1
MAGEA11	0	0	1	1	1
NUPR2	0	0	1	0	1
SPPL2C	0	0	1	0	1
SPATA45	0	0	1	0	1
SPATA8	0	0	1	0	1
PRAME	1	1	1	1	1
C6orf201	0	0	1	0	1
SPATA31A6	0	0	1	0	1
NPAP1	0	0	1	0	1
PRSS38	0	0	1	0	1
C7orf61	0	0	1	0	1
FAM186A	0	0	1	0	1
CCIN	0	0	1	0	1
LEMD1	1	1	1	1	1
ZPBP2	0	0	1	0	1
NBPF6	0	0	1	0	1
ARGFX	0	0	1	0	1
TEX38	0	0	1	0	1
PRR30	0	0	1	0	1
UBL4B	0	0	1	0	1
LOC151174	0	0	1	0	1
KDM4D	0	1	1	0	1
SLC36A3	0	0	1	0	1
KRT26	0	0	1	0	1
SPATA12	0	0	1	0	1
TMPRSS12	0	0	1	1	1
FAM228A	0	0	1	0	1
AKAP14	0	0	1	0	1
SPATC1	0	0	1	0	1
KIF24	1	1	1	0	1
TMEM232	0	0	1	0	1
EFCAB6	0	1	1	0	1
ACTL7A	0	0	1	0	1
HEATR4	0	0	1	0	1
H1FNT	0	0	1	0	1
FAM9C	1	1	1	0	1
HIST1H1T	0	0	1	0	1
HYPM	0	0	1	0	1
PRR27	0	0	1	0	1
POTEM	0	1	1	0	1
DPPA3	1	0	1	0	1
COX8C	1	0	1	0	1
LOC101805491	0	0	1	0	1
C17orf97	0	0	1	0	1
C5orf52	0	0	1	0	1
CXorf67	1	0	1	0	1
C9orf153	0	0	1	0	1
SSX7	0	0	1	1	1
LIN28B	1	1	1	0	1
TMEM202	0	0	1	0	1
C2orf78	0	0	1	0	1
CCDC157	0	0	1	0	1
RNF133	0	0	1	0	1
FAM166A	0	0	1	0	1
LRRIQ4	0	0	1	0	1
PRR19	1	1	1	0	1
PPP3R2	0	0	1	0	1
NANOS2	0	0	1	0	1
TMCO2	0	0	1	0	1
BEND4	1	1	1	0	1
BSX	0	0	1	0	1
MAGEB16	0	0	1	0	1
DUSP21	0	0	1	0	1
GAGE2A	0	0	1	1	1
NKAPL	0	0	1	0	1
FSCB	0	0	1	0	1
ZAR1L	0	0	1	0	1
SPANXN3	0	0	1	1	1
DRICH1	0	0	1	0	1
FOXR2	0	0	1	0	1
LOC494141	0	0	1	0	1
SYCP2	0	0	1	0	1
OR8A1	0	0	1	0	1
OR2C3	0	0	1	0	1
STK31	0	1	1	0	1
INCA1	0	0	1	0	1
NBPF4	0	0	1	0	1
CRYBA4	0	0	1	0	1
GK2	0	0	1	0	1
PFN3	0	0	1	0	1
PATE2	0	0	1	0	1
TOMM20L	0	0	1	0	1
TEX43	0	0	1	0	1
ZNF705A	0	0	1	0	1
ZNF679	0	0	1	0	1
ADAM32	0	0	1	0	1
MAGEA6	0	0	1	1	1
PIWIL2	1	1	1	1	1
ZSCAN5B	0	0	1	0	1
ZNF165	0	0	1	1	1
FABP12	0	0	1	0	1
DMBX1	0	0	1	0	1
CCER1	0	0	1	0	1
CFAP43	0	0	1	0	1
C9orf173	0	0	1	0	1
C4orf22	0	0	1	0	1
MEIG1	1	0	1	0	1
ZNF560	1	1	1	0	1
TUBA3C	0	0	1	0	1
DSCR8	1	1	1	1	1
POTEH	0	0	1	1	1
FAM47C	0	0	1	0	1
CLEC4C	0	0	1	0	1
CCT8L2	0	0	1	0	1
RTP2	0	0	1	0	1
SPANXC	0	0	1	1	1
MAGEA1	0	0	1	1	1
GPX6	0	0	1	0	1
C19orf45	0	0	1	0	1
OXCT2	0	0	1	0	1
SYCP1	0	0	1	1	1
MAGEB3	0	0	1	1	1
STKLD1	0	0	1	0	1
PNMA5	0	0	1	0	1
ITPRIPL1	1	1	1	0	1
DCAF12L1	0	0	1	0	1
CSAG1	0	0	1	1	1
TCP10	0	0	1	0	1
FAM229B	0	0	1	0	1
FANK1	0	0	1	0	1
LELP1	0	0	1	0	1
OOEP	1	1	1	0	1
DPPA5	1	0	1	0	1
C1orf146	0	0	1	0	1
SPANXA2	0	0	1	1	1
CXorf66	0	0	1	0	1
C10orf62	0	0	1	0	1
C1orf141	0	0	1	0	1
RHOXF2B	0	0	1	0	1
CT83	0	0	1	1	1
LIPJ	0	0	1	0	1
LRRC73	0	0	1	0	1
RPA4	0	0	1	0	1
GGNBP1	0	0	1	0	1
OR13C3	0	0	1	0	1
OR8B2	0	0	1	0	1
C6orf10	0	0	1	0	1
DFNB59	0	0	1	0	1
SPANXN5	0	0	1	1	1
PRAMEF14	0	0	1	0	1
PSORS1C1	0	0	1	0	1
C5orf60	0	0	1	0	1
C9orf57	0	0	1	0	1
IL31	0	0	1	0	1
OR2H1	0	0	1	0	1
OR11A1	0	0	1	0	1
KRT25	0	0	1	0	1
FAM221B	0	0	1	0	1
FBXO47	0	0	1	0	1
PCDHA9	0	0	1	0	1
SYCE1L	0	0	1	0	1
FAM71F2	0	0	1	0	1
FAM205A	0	0	1	0	1
CDKL4	0	0	1	0	1
C4orf47	0	0	1	0	1
C7orf66	0	0	1	0	1
CCDC144NL	0	0	1	0	1
SLCO6A1	0	0	1	1	1
VCX3B	0	0	1	0	1
GAGE1	0	0	1	1	1
ARRDC5	0	1	1	0	1
C16orf96	0	0	1	0	1
TTC23L	0	0	1	0	1
C22orf42	0	0	1	0	1
SMIM21	0	0	1	0	1
RNASE13	0	0	1	0	1
TCEB3B	0	0	1	0	1
CD200R1L	0	0	1	0	1
TRIM71	1	1	1	0	1
TSSK1B	0	0	1	0	1
PRR22	0	0	1	0	1
CSH2	0	0	1	0	1
TCL1B	1	0	1	0	1
MAGEA12	0	0	1	1	1
TTLL13P	0	0	1	0	1
MAGEB1	1	1	1	1	1
ST7-OT4	0	0	1	0	1
IQCJ	0	0	1	0	1
GNAT3	0	0	1	0	1
RAD51AP2	0	0	1	0	1
TBC1D26	0	0	1	0	1
ACSM4	0	0	1	0	1
C16orf90	0	0	1	0	1
GOLGA6B	0	0	1	0	1
KCNU1	0	0	1	0	1
ZNF705D	0	0	1	0	1
GAB4	0	0	1	0	1
SYCE3	0	0	1	0	1
PAPOLB	0	0	1	0	1
LL22NC03-63E9.3	0	0	1	0	1
C2orf16	0	0	1	0	1
MAGEA3	0	1	1	1	1
OR3A2	0	0	1	0	1
OR1C1	0	0	1	0	1
XKR9	0	0	1	0	1
C7orf71	0	0	1	0	1
CT47A10	0	0	1	1	1
GPX5	0	0	1	0	1
GAGE12J	0	0	1	1	1
C9orf53	0	0	1	0	1
CT62	0	0	1	1	1
CT47A6	0	0	1	1	1
DCAF8L1	0	0	1	0	1
CT47A9	0	0	1	1	1
KIF4B	0	0	1	0	1
RBMY1J	0	0	1	0	1
GAGE12D	0	0	1	1	1
TSPY3	0	0	1	1	1
PRPS1L1	0	0	1	0	1
IQCF3	0	0	1	0	1
LINC01098	0	0	1	0	1
ZBED9	0	0	1	0	1
PRAMEF6	0	0	1	0	1
BTBD18	1	1	1	0	1
PRR23C	0	0	1	0	1
TSPY4	0	0	1	0	1
PAGE2	0	0	1	1	1
RBMY1A1	0	0	1	0	1
C5orf58	0	0	1	0	1
RNF148	0	0	1	0	1
PATE3	0	0	1	0	1
TLX1NB	0	0	1	0	1
CT47A1	0	0	1	1	1
CT47B1	0	0	1	1	1
C4orf51	0	0	1	0	1
MBD3L5	0	0	1	0	1
OR7E24	0	0	1	0	1
PAGE2B	0	0	1	1	1
C2orf61	0	0	1	0	1
TEX35	0	0	1	0	1
L1TD1	1	1	1	0	1
SSX2	0	0	1	1	1
TCP10L	0	0	1	0	1
CT47A2	0	0	1	1	1
RBMY1E	0	0	1	0	1
CCDC169	0	0	1	0	1
RBMY1B	0	0	1	0	1
WFDC6	0	0	1	0	1
CFAP57	0	0	1	0	1
RGAG1	0	0	1	0	1
RAD21L1	0	0	1	0	1
INSL3	0	0	1	0	1
POU5F2	0	0	1	0	1
SPATS1	0	0	1	0	1
KIAA1210	0	1	1	0	1
RFPL4B	0	0	1	0	1
EID3	1	0	1	0	1
CCDC166	0	0	1	0	1
NOX5	0	0	1	0	1
CLEC12B	0	1	1	0	1
PRSS58	0	0	1	0	1
C20orf141	0	0	1	0	1
TSPY1	0	0	1	1	1
AL163195.3	0	0	1	0	1
TP53TG3B	0	0	1	0	1
ARX	0	0	1	1	0
ATAD2	0	0	1	1	0
BAGE	0	0	1	1	0
BAGE5	0	0	1	1	0
BAGE4	0	0	1	1	0
BAGE3	0	0	1	1	0
BAGE2	0	0	1	1	0
ANKRD30BP2	0	0	1	1	0
CALR3	0	0	1	1	0
CCDC33	0	0	1	1	0
CEP290	0	0	1	1	0
CEP55	0	0	1	1	0
CSAG2	0	0	1	1	0
CT45A3	0	0	1	1	0
CT45A5	0	0	1	1	0
CT45A6	0	0	1	1	0
CT45A1	0	0	1	1	0
CT45A2	0	0	1	1	0
CT47A11	0	0	1	1	0
CT47A7	0	0	1	1	0
CT47A8	0	0	1	1	0
CT47A5	0	0	1	1	0
CT47A4	0	0	1	1	0
CT47A3	0	0	1	1	0
LOC101928231	0	0	1	1	0
CTAGE5	0	1	1	1	0
CTAGE1	0	0	1	1	0
CTNNA2	0	0	1	1	0
DCAF12	0	0	1	1	0
ELOVL4	0	0	1	1	0
GAGE3	0	0	1	1	0
GAGE4	0	0	1	1	0
GAGE5	0	0	1	1	0
GAGE6	0	0	1	1	0
GAGE7	0	0	1	1	0
GAGE12I	0	0	1	1	0
GAGE13	0	0	1	1	0
GAGE12G	0	0	1	1	0
GAGE12C	0	0	1	1	0
GAGE12B	0	0	1	1	0
GAGE12E	0	0	1	1	0
GAGE12H	0	0	1	1	0
GAGE12F	0	0	1	1	0
GAGE8	0	0	1	1	0
GOLGA6L2	0	0	1	1	0
GPAT2	0	0	1	1	0
GPATCH2	1	0	1	1	0
HSPB9	0	0	1	1	0
IGSF11	0	0	1	1	0
KDM5B	0	0	1	1	0
KIAA0100	0	0	1	1	0
LIPI	0	0	1	1	0
LINC01193	0	0	1	1	0
LOC440934	0	0	1	1	0
LINC01192	0	0	1	1	0
LYPD6B	0	0	1	1	0
MAGEA2	0	0	1	1	0
MAGEA5	0	0	1	1	0
MAGEA9	0	0	1	1	0
MAGEB4	0	0	1	1	0
MAGEB5	0	0	1	1	0
MAGEC3	0	0	1	1	0
KIF20B	1	1	1	1	0
VENTXP1	0	0	1	1	0
NOL4	0	0	1	1	0
NXF2	0	0	1	1	0
NXF2B	0	0	1	1	0
CTAG2	0	0	1	1	0
CTAG1A	0	0	1	1	0
ODF1	0	0	1	1	0
PAGE4	0	0	1	1	0
PAGE3	0	0	1	1	0
POTEA	0	0	1	1	0
POTEG	0	0	1	1	0
POTEE	0	0	1	1	0
POTEB	0	0	1	1	0
PRM1	0	0	1	1	0
PTPN20	0	0	1	1	0
RHOXF2	0	0	1	1	0
CNOT9	0	0	1	1	0
SEMG1	0	0	1	1	0
SPAG1	0	0	1	1	0
SPAG17	0	0	1	1	0
SPAG4	0	0	1	1	0
SPAG8	0	0	1	1	0
SPAG9	0	0	1	1	0
SPANXA1	0	0	1	1	0
SPANXD	0	0	1	1	0
SPANXN4	0	0	1	1	0
SPANXN1	0	0	1	1	0
SPANXN2	0	0	1	1	0
SPANXB1	0	0	1	1	0
SPEF2	0	0	1	1	0
SPO11	0	0	1	1	0
SSX4	0	0	1	1	0
SSX6	0	0	1	1	0
SSX9	0	0	1	1	0
SSX4B	0	0	1	1	0
SSX2B	0	0	1	1	0
LINC01194	0	0	1	1	0
TMEFF1	0	0	1	1	0
TMEFF2	0	0	1	1	0
TMEM108	1	0	1	1	0
TPTE	0	1	1	1	0
PRSS50	0	0	1	1	0
XAGE2	0	0	1	1	0
XAGE4	0	0	1	1	0
XAGE1E	0	0	1	1	0
XAGE1B	0	0	1	1	0
ABCA13	0	1	0	0	0
ABCA4	0	1	0	0	0
ABCC11	0	1	0	0	0
ACAD11	0	1	0	0	0
ACOXL	0	1	0	0	0
ACSM1	0	1	0	0	0
ACVR2B	0	1	0	0	0
ADAM6	0	1	0	0	0
ADAMTS17	0	1	0	0	0
ADAMTS6	0	1	0	0	0
ADORA2A	0	1	0	0	0
AK7	0	1	0	0	0
AK9	0	1	0	0	0
ALG10	1	1	0	0	0
ALG10B	1	1	0	0	0
ALK	0	1	0	0	0
AMER1	0	1	0	0	0
ANG	0	1	0	0	0
ANKAR	0	1	0	0	0
ANKRD36B	0	1	0	0	0
ANO2	1	1	0	0	0
ANXA2P3	0	1	0	0	0
APLF	0	1	0	0	0
ARHGAP11A	1	1	0	0	0
ARHGAP11B	0	1	0	0	0
ARHGEF18	0	1	0	0	0
ARL17A	0	1	0	0	0
ART5	1	1	0	0	0
ASB14	1	1	0	0	0
ASB3	0	1	0	0	0
ASPM	1	1	0	0	0
ASXL3	0	1	0	0	0
ATAD5	1	1	0	0	0
ATG10	1	1	0	0	0
ATP5EP2	0	1	0	0	0
ATP6AP1L	0	1	0	0	0
ATP6V0C	0	1	0	0	0
ATP6V1E2	1	1	0	0	0
B3GNT5	0	1	0	0	0
BACH2	0	1	0	0	0
BBS1	0	1	0	0	0
BCKDHA	0	1	0	0	0
BEND3	1	1	0	0	0
BFSP1	1	1	0	0	0
BIRC5	0	1	0	0	0
BLOC1S3	0	1	0	0	0
BMS1P4	0	1	0	0	0
BPIFA1	0	1	0	0	0
BRCA2	0	1	0	0	0
C10orf12	0	1	0	0	0
C10orf25	0	1	0	0	0
C11orf57	0	1	0	0	0
C11orf71	0	1	0	0	0
C11orf96	0	1	0	0	0
C12orf66	1	1	0	0	0
C16orf59	1	1	0	0	0
C16orf87	1	1	0	0	0
C17orf67	1	1	0	0	0
C17orf80	0	1	0	0	0
C18orf54	1	1	0	0	0
C19orf25	0	1	0	0	0
C1orf112	1	1	0	0	0
C1orf226	0	1	0	0	0
C1QL4	0	1	0	0	0
C20orf197	0	1	0	0	0
C21orf59	0	1	0	0	0
C22orf34	0	1	0	0	0
C3orf67	0	1	0	0	0
C5orf24	0	1	0	0	0
C5orf34	1	1	0	0	0
C5orf63	0	1	0	0	0
C7orf25	0	1	0	0	0
C7orf55	0	1	0	0	0
C7orf57	0	1	0	0	0
C8orf37	1	1	0	0	0
C9orf85	0	1	0	0	0
CACNA2D4	0	1	0	0	0
CASC2	0	1	0	0	0
CASC5	0	1	0	0	0
CBWD1	0	1	0	0	0
CBWD6	0	1	0	0	0
CCDC113	0	1	0	0	0
CCDC122	0	1	0	0	0
CCDC138	1	1	0	0	0
CCDC144A	0	1	0	0	0
CCDC148	0	1	0	0	0
CCDC152	0	1	0	0	0
CCDC170	0	1	0	0	0
CCDC171	0	1	0	0	0
CCDC18	1	1	0	0	0
CCDC7	0	1	0	0	0
CCDC73	0	1	0	0	0
CCL17	0	1	0	0	0
CCSER1	0	1	0	0	0
CD101	1	1	0	0	0
CDKL3	0	1	0	0	0
CDRT4	0	1	0	0	0
CENPA	1	1	0	0	0
CENPE	1	1	0	0	0
CENPI	1	1	0	0	0
CENPK	1	1	0	0	0
CENPL	1	1	0	0	0
CENPO	0	1	0	0	0
CENPP	0	1	0	0	0
CEP128	1	1	0	0	0
CEP152	0	1	0	0	0
CEP57L1	1	1	0	0	0
CERS1	0	1	0	0	0
CHEK1	1	1	0	0	0
CHRM3	0	1	0	0	0
CHRNA5	1	1	0	0	0
CHRNA7	0	1	0	0	0
CHRNB4	1	1	0	0	0
CHURC1	0	1	0	0	0
CILP2	0	1	0	0	0
CKAP2L	1	1	0	0	0
CLNK	0	1	0	0	0
CLUL1	1	1	0	0	0
CNKSR3	0	1	0	0	0
CNTLN	1	1	0	0	0
COL10A1	1	1	0	0	0
COL20A1	0	1	0	0	0
CORO7	0	1	0	0	0
CRB1	0	1	0	0	0
CRCP	0	1	0	0	0
CRIP1	0	1	0	0	0
CSMD2	0	1	0	0	0
CSMD3	0	1	0	0	0
CXCL11	0	1	0	0	0
CYB5RL	1	1	0	0	0
DCHS2	0	1	0	0	0
DCX	0	1	0	0	0
DDX47	1	1	0	0	0
DEPDC1B	1	1	0	0	0
DGKH	0	1	0	0	0
DLEU1	1	1	0	0	0
DLEU2	0	1	0	0	0
DNAH10	0	1	0	0	0
DNAH11	0	1	0	0	0
DNAH14	0	1	0	0	0
DNAH2	0	1	0	0	0
DNAH5	0	1	0	0	0
DNAH7	0	1	0	0	0
DNAH9	0	1	0	0	0
DNAJB13	1	1	0	0	0
DNAJC24	1	1	0	0	0
DNAJC28	1	1	0	0	0
DNASE2B	0	1	0	0	0
DPH6	1	1	0	0	0
DPY19L2P2	0	1	0	0	0
DTWD2	1	1	0	0	0
DUSP19	0	1	0	0	0
E2F7	1	1	0	0	0
EDAR	0	1	0	0	0
EFCAB11	0	1	0	0	0
ELL3	0	1	0	0	0
ENAM	1	1	0	0	0
ERCC6L	1	1	0	0	0
ERCC8	0	1	0	0	0
ESCO2	1	1	0	0	0
ESPNL	0	1	0	0	0
ESR2	0	1	0	0	0
EXO1	1	1	0	0	0
F11R	0	1	0	0	0
F2RL2	1	1	0	0	0
FAHD1	0	1	0	0	0
FAM122C	1	1	0	0	0
FAM175A	0	1	0	0	0
FAM188B	0	1	0	0	0
FAM19A3	0	1	0	0	0
FAM225B	0	1	0	0	0
FAM35DP	0	1	0	0	0
FAM66C	0	1	0	0	0
FAM72A	0	1	0	0	0
FAM78B	0	1	0	0	0
FAM86JP	0	1	0	0	0
FAM90A1	0	1	0	0	0
FANCA	1	1	0	0	0
FANCM	1	1	0	0	0
FBXL19-AS1	0	1	0	0	0
FBXO10	0	1	0	0	0
FBXO5	0	1	0	0	0
FER1L6	0	1	0	0	0
FMN1	0	1	0	0	0
FOXD1	0	1	0	0	0
FOXO3B	0	1	0	0	0
FOXP3	1	1	0	0	0
FTX	0	1	0	0	0
GABRG3	0	1	0	0	0
GATC	0	1	0	0	0
GDAP2	0	1	0	0	0
GDF5	1	1	0	0	0
GDF6	0	1	0	0	0
GGTLC2	0	1	0	0	0
GINS4	1	1	0	0	0
GK3P	0	1	0	0	0
GMNC	0	1	0	0	0
GP1BA	1	1	0	0	0
GPR39	1	1	0	0	0
GPR89B	0	1	0	0	0
GRIN3A	0	1	0	0	0
GRM8	0	1	0	0	0
GSTCD	1	1	0	0	0
GTPBP10	1	1	0	0	0
GTSE1	1	1	0	0	0
GUSBP2	0	1	0	0	0
HARBI1	1	1	0	0	0
HELB	1	1	0	0	0
HILS1	0	1	0	0	0
HLA-L	0	1	0	0	0
HMGA2	0	1	0	0	0
HS6ST3	0	1	0	0	0
HSPA1L	1	1	0	0	0
HUNK	1	1	0	0	0
IBA57	0	1	0	0	0
IER3IP1	0	1	0	0	0
IGFLR1	0	1	0	0	0
IGLL1	0	1	0	0	0
IKZF3	0	1	0	0	0
IL12RB2	0	1	0	0	0
IL4I1	1	1	0	0	0
IL7	1	1	0	0	0
INSRR	0	1	0	0	0
IQCH	0	1	0	0	0
IRAK1BP1	1	1	0	0	0
ISY1	0	1	0	0	0
ITIH4	0	1	0	0	0
KCNA3	0	1	0	0	0
KCNH5	1	1	0	0	0
KCNJ14	0	1	0	0	0
KCNK13	1	1	0	0	0
KCNMB2	1	1	0	0	0
KCNMB3	0	1	0	0	0
KCNQ1OT1	0	1	0	0	0
KIAA0391	0	1	0	0	0
KIAA0825	0	1	0	0	0
KIAA1328	0	1	0	0	0
KIAA1524	1	1	0	0	0
KIAA1549	0	1	0	0	0
KIAA1919	0	1	0	0	0
KIAA2022	0	1	0	0	0
KIF14	1	1	0	0	0
KIF4A	1	1	0	0	0
KIF6	0	1	0	0	0
KIF9	0	1	0	0	0
KLHL11	1	1	0	0	0
KLK15	0	1	0	0	0
KRTAP5-8	0	1	0	0	0
KTN1-AS1	0	1	0	0	0
L3MBTL4	0	1	0	0	0
LACE1	0	1	0	0	0
LCORL	1	1	0	0	0
LHX9	0	1	0	0	0
LINC00472	0	1	0	0	0
LINC00476	0	1	0	0	0
LINC00638	0	1	0	0	0
LINC00654	0	1	0	0	0
LINC00662	0	1	0	0	0
LINC00852	0	1	0	0	0
LIPT1	0	1	0	0	0
LIPT2	1	1	0	0	0
LMX1B	0	1	0	0	0
LRAT	0	1	0	0	0
LRFN4	0	1	0	0	0
LRP1B	0	1	0	0	0
LRRC37A2	0	1	0	0	0
LRRC37BP1	0	1	0	0	0
LRRC8D	0	1	0	0	0
LSM12	0	1	0	0	0
LYRM5	0	1	0	0	0
MAP10	0	1	0	0	0
MBD3	0	1	0	0	0
MCM10	1	1	0	0	0
MDGA2	0	1	0	0	0
MED12L	0	1	0	0	0
MED26	0	1	0	0	0
METTL20	0	1	0	0	0
METTL21A	1	1	0	0	0
MEX3A	1	1	0	0	0
MFSD2B	1	1	0	0	0
MGAT4C	0	1	0	0	0
MIPOL1	0	1	0	0	0
MIR17HG	0	1	0	0	0
MLLT4-AS1	0	1	0	0	0
MMS22L	1	1	0	0	0
MPL	0	1	0	0	0
MRPL30	0	1	0	0	0
MRPS17	0	1	0	0	0
MRS2P2	0	1	0	0	0
MSL3P1	0	1	0	0	0
MSTN	0	1	0	0	0
MYH15	0	1	0	0	0
MYO16	0	1	0	0	0
MYO3B	0	1	0	0	0
N4BP2	1	1	0	0	0
NAALADL2	0	1	0	0	0
NACA2	1	1	0	0	0
NCAPG2	1	1	0	0	0
NCKAP5	0	1	0	0	0
NDUFA11	0	1	0	0	0
NDUFA2	0	1	0	0	0
NDUFA7	0	1	0	0	0
NEDD8	0	1	0	0	0
NEIL3	1	1	0	0	0
NHEJ1	0	1	0	0	0
NLGN1	0	1	0	0	0
NLRP9	1	1	0	0	0
NME9	0	1	0	0	0
NOTUM	1	1	0	0	0
NRG1	1	1	0	0	0
NRL	0	1	0	0	0
NSUN3	1	1	0	0	0
NUP62	0	1	0	0	0
ONECUT2	0	1	0	0	0
ORC1	1	1	0	0	0
OTUD7A	0	1	0	0	0
PA2G4P4	0	1	0	0	0
PABPC4L	0	1	0	0	0
PAK6	0	1	0	0	0
PAPPA	0	1	0	0	0
PAPPA2	0	1	0	0	0
PARPBP	1	1	0	0	0
PCDH15	0	1	0	0	0
PCDHA1	0	1	0	0	0
PCDHA10	0	1	0	0	0
PCDHA3	0	1	0	0	0
PCDHA4	0	1	0	0	0
PCDHA6	0	1	0	0	0
PCDHAC1	0	1	0	0	0
PCDHB13	0	1	0	0	0
PCDHB2	1	1	0	0	0
PCDHB3	0	1	0	0	0
PCDHB6	0	1	0	0	0
PCDHB9	0	1	0	0	0
PCDHGA1	0	1	0	0	0
PCDHGA4	0	1	0	0	0
PCDHGB1	0	1	0	0	0
PCDHGB2	1	1	0	0	0
PDE11A	0	1	0	0	0
PDP2	0	1	0	0	0
PGAM5	0	1	0	0	0
PGBD4	1	1	0	0	0
PIK3R2	0	1	0	0	0
PIN4P1	0	1	0	0	0
PIPSL	0	1	0	0	0
PKD1L1	0	1	0	0	0
PLD6	0	1	0	0	0
PLEKHA8P1	0	1	0	0	0
PLEKHM3	0	1	0	0	0
POLE2	1	1	0	0	0
POLQ	0	1	0	0	0
POLR2M	0	1	0	0	0
PPAN	0	1	0	0	0
PPIEL	0	1	0	0	0
PPP1R2P3	0	1	0	0	0
PRAP1	0	1	0	0	0
PRKG2	0	1	0	0	0
PRKY	0	1	0	0	0
PRPH2	0	1	0	0	0
PRR11	1	1	0	0	0
PSMA2	0	1	0	0	0
PTGR2	0	1	0	0	0
PTPRQ	0	1	0	0	0
PTRH1	0	1	0	0	0
RABGEF1	0	1	0	0	0
RAD51AP1	1	1	0	0	0
RAD51B	1	1	0	0	0
RAD54B	0	1	0	0	0
RAD54L	1	1	0	0	0
RAG1	0	1	0	0	0
RAG2	1	1	0	0	0
RANBP17	0	1	0	0	0
RAPGEF6	0	1	0	0	0
RBL1	1	1	0	0	0
RBM12B	0	1	0	0	0
RBM34	1	1	0	0	0
RBM4	0	1	0	0	0
RBM7	0	1	0	0	0
RFX8	0	1	0	0	0
RGPD3	0	1	0	0	0
RGPD4	0	1	0	0	0
RGR	1	1	0	0	0
RHPN1-AS1	0	1	0	0	0
RIIAD1	0	1	0	0	0
RIMBP3	0	1	0	0	0
RNF169	0	1	0	0	0
RNF183	0	1	0	0	0
RPL19P12	0	1	0	0	0
RPL21P44	0	1	0	0	0
RPL23AP53	0	1	0	0	0
RPL23P8	0	1	0	0	0
RPLP0P2	0	1	0	0	0
RPP14	0	1	0	0	0
RPP38	0	1	0	0	0
RTEL1	0	1	0	0	0
S100A7A	0	1	0	0	0
SAC3D1	0	1	0	0	0
SAMD3	0	1	0	0	0
SARS2	0	1	0	0	0
SCAI	0	1	0	0	0
SCML2	1	1	0	0	0
SDHAF2	0	1	0	0	0
SEC14L1P1	0	1	0	0	0
SEC16B	0	1	0	0	0
SENP8	0	1	0	0	0
SGOL1	0	1	0	0	0
SGOL2	0	1	0	0	0
SIAH1	0	1	0	0	0
SIGLEC5	0	1	0	0	0
SIM1	0	1	0	0	0
SKA1	1	1	0	0	0
SKA3	1	1	0	0	0
SKIDA1	0	1	0	0	0
SLC10A7	1	1	0	0	0
SLC16A7	0	1	0	0	0
SLC24A4	0	1	0	0	0
SLC24A5	1	1	0	0	0
SLC2A14	1	1	0	0	0
SLC35A1	0	1	0	0	0
SLC38A9	1	1	0	0	0
SLC44A5	0	1	0	0	0
SLC45A2	0	1	0	0	0
SLC4A5	0	1	0	0	0
SLC6A10P	0	1	0	0	0
SLCO4C1	0	1	0	0	0
SLIT1	0	1	0	0	0
SLX4IP	0	1	0	0	0
SNN	0	1	0	0	0
SOGA3	0	1	0	0	0
SOX1	0	1	0	0	0
SOX3	0	1	0	0	0
SOX6	0	1	0	0	0
SPATA5	1	1	0	0	0
SPC25	1	1	0	0	0
SPDYE1	1	1	0	0	0
SPDYE3	1	1	0	0	0
SPRN	0	1	0	0	0
SPTA1	0	1	0	0	0
STAG3L1	0	1	0	0	0
STEAP1B	1	1	0	0	0
STIL	1	1	0	0	0
STXBP4	0	1	0	0	0
SUV39H2	1	1	0	0	0
SVOPL	0	1	0	0	0
SYCP2L	0	1	0	0	0
SYN3	0	1	0	0	0
SYT10	0	1	0	0	0
SYT14	0	1	0	0	0
TAF1A	1	1	0	0	0
TAF4B	1	1	0	0	0
TATDN2	0	1	0	0	0
TBC1D7	1	1	0	0	0
TCAM1P	0	1	0	0	0
TCEAL1	0	1	0	0	0
TECTA	0	1	0	0	0
TET1	1	1	0	0	0
TICRR	1	1	0	0	0
TIGD7	0	1	0	0	0
TIPIN	1	1	0	0	0
TIRAP	1	1	0	0	0
TMED7	0	1	0	0	0
TMEM140	0	1	0	0	0
TMEM14E	0	1	0	0	0
TMEM194B	0	1	0	0	0
TMEM241	1	1	0	0	0
TMPO-AS1	0	1	0	0	0
TMPPE	1	1	0	0	0
TMPRSS9	0	1	0	0	0
TNFSF11	0	1	0	0	0
TNFSF4	1	1	0	0	0
TRAPPC5	0	1	0	0	0
TRAPPC9	0	1	0	0	0
TRDMT1	0	1	0	0	0
TRIM16	0	1	0	0	0
TRIM59	1	1	0	0	0
TRIQK	0	1	0	0	0
TRMT10A	1	1	0	0	0
TRPM1	0	1	0	0	0
TRPM3	0	1	0	0	0
TRPV1	0	1	0	0	0
TSSK3	0	1	0	0	0
TTC30A	0	1	0	0	0
TTC30B	0	1	0	0	0
TTTY15	0	1	0	0	0
TVP23C	0	1	0	0	0
UBE2V1	0	1	0	0	0
UBE3D	0	1	0	0	0
UCN2	0	1	0	0	0
UMODL1	1	1	0	0	0
UQCR11	0	1	0	0	0
UQCRBP1	0	1	0	0	0
USH2A	0	1	0	0	0
USP37	1	1	0	0	0
USP49	0	1	0	0	0
USP51	1	1	0	0	0
VAMP2	0	1	0	0	0
VASH2	1	1	0	0	0
VKORC1	0	1	0	0	0
VPS33A	0	1	0	0	0
WDHD1	1	1	0	0	0
WDPCP	1	1	0	0	0
WDR49	0	1	0	0	0
WDR78	1	1	0	0	0
WDR89	0	1	0	0	0
WDR92	0	1	0	0	0
WNK3	1	1	0	0	0
WNT7A	1	1	0	0	0
XRCC2	1	1	0	0	0
YBX3P1	0	1	0	0	0
ZBTB20	1	1	0	0	0
ZBTB3	1	1	0	0	0
ZBTB37	0	1	0	0	0
ZBTB8A	0	1	0	0	0
ZDHHC15	1	1	0	0	0
ZFHX4-AS1	0	1	0	0	0
ZFP37	0	1	0	0	0
ZFP69	1	1	0	0	0
ZKSCAN2	1	1	0	0	0
ZKSCAN3	0	1	0	0	0
ZNF112	0	1	0	0	0
ZNF124	1	1	0	0	0
ZNF169	1	1	0	0	0
ZNF19	0	1	0	0	0
ZNF2	1	1	0	0	0
ZNF208	0	1	0	0	0
ZNF214	0	1	0	0	0
ZNF215	0	1	0	0	0
ZNF221	1	1	0	0	0
ZNF223	0	1	0	0	0
ZNF225	0	1	0	0	0
ZNF227	0	1	0	0	0
ZNF229	1	1	0	0	0
ZNF23	0	1	0	0	0
ZNF230	0	1	0	0	0
ZNF233	1	1	0	0	0
ZNF257	1	1	0	0	0
ZNF264	0	1	0	0	0
ZNF268	1	1	0	0	0
ZNF280B	1	1	0	0	0
ZNF280C	1	1	0	0	0
ZNF284	0	1	0	0	0
ZNF286A	1	1	0	0	0
ZNF311	0	1	0	0	0
ZNF324B	0	1	0	0	0
ZNF358	0	1	0	0	0
ZNF367	1	1	0	0	0
ZNF391	1	1	0	0	0
ZNF395	0	1	0	0	0
ZNF407	1	1	0	0	0
ZNF410	0	1	0	0	0
ZNF425	1	1	0	0	0
ZNF43	1	1	0	0	0
ZNF430	1	1	0	0	0
ZNF460	1	1	0	0	0
ZNF469	0	1	0	0	0
ZNF483	1	1	0	0	0
ZNF485	1	1	0	0	0
ZNF490	1	1	0	0	0
ZNF492	1	1	0	0	0
ZNF501	1	1	0	0	0
ZNF525	1	1	0	0	0
ZNF527	0	1	0	0	0
ZNF543	1	1	0	0	0
ZNF546	0	1	0	0	0
ZNF548	0	1	0	0	0
ZNF555	0	1	0	0	0
ZNF557	1	1	0	0	0
ZNF559	0	1	0	0	0
ZNF564	0	1	0	0	0
ZNF565	1	1	0	0	0
ZNF568	0	1	0	0	0
ZNF570	1	1	0	0	0
ZNF571	0	1	0	0	0
ZNF572	1	1	0	0	0
ZNF573	1	1	0	0	0
ZNF578	0	1	0	0	0
ZNF583	0	1	0	0	0
ZNF587	0	1	0	0	0
ZNF597	1	1	0	0	0
ZNF607	0	1	0	0	0
ZNF610	1	1	0	0	0
ZNF611	1	1	0	0	0
ZNF619	1	1	0	0	0
ZNF620	1	1	0	0	0
ZNF624	0	1	0	0	0
ZNF626	1	1	0	0	0
ZNF646	0	1	0	0	0
ZNF660	1	1	0	0	0
ZNF668	1	1	0	0	0
ZNF669	1	1	0	0	0
ZNF670	1	1	0	0	0
ZNF675	1	1	0	0	0
ZNF676	1	1	0	0	0
ZNF677	0	1	0	0	0
ZNF678	1	1	0	0	0
ZNF681	1	1	0	0	0
ZNF696	1	1	0	0	0
ZNF70	1	1	0	0	0
ZNF701	1	1	0	0	0
ZNF702P	0	1	0	0	0
ZNF709	0	1	0	0	0
ZNF713	0	1	0	0	0
ZNF714	1	1	0	0	0
ZNF717	1	1	0	0	0
ZNF718	0	1	0	0	0
ZNF749	1	1	0	0	0
ZNF763	0	1	0	0	0
ZNF765	1	1	0	0	0
ZNF774	0	1	0	0	0
ZNF776	0	1	0	0	0
ZNF778	1	1	0	0	0
ZNF782	1	1	0	0	0
ZNF788	1	1	0	0	0
ZNF790	1	1	0	0	0
ZNF799	0	1	0	0	0
ZNF805	1	1	0	0	0
ZNF81	0	1	0	0	0
ZNF813	0	1	0	0	0
ZNF815P	0	1	0	0	0
ZNF845	1	1	0	0	0
ZNF85	1	1	0	0	0
ZNF876P	0	1	0	0	0
ZNF879	1	1	0	0	0
ZNF93	1	1	0	0	0
ZNF98	1	1	0	0	0
ZNRD1-AS1	0	1	0	0	0
ZRANB3	1	1	0	0	0
ZSCAN20	0	1	0	0	0
ZSCAN23	0	1	0	0	0
ZSCAN5A	0	1	0	0	0
ZXDA	1	1	0	0	0
ZYG11A	1	1	0	0	0
AC004381.6	1	0	0	0	0
ADAMTS12	1	0	0	0	0
ADAMTS3	1	0	0	0	0
AKR1B15	1	0	0	0	0
ALG11	1	0	0	0	0
ALG1L	1	0	0	0	0
ALPPL2	1	0	0	0	0
ALX1	1	0	0	0	0
ANHX	1	0	0	0	0
ANKDD1B	1	0	0	0	0
ANKEF1	1	0	0	0	0
ANKRD61	1	0	0	0	0
AOC2	1	0	0	0	0
AP1S3	1	0	0	0	0
APOBEC3B	1	0	0	0	0
ARIH2OS	1	0	0	0	0
ATXN3	1	0	0	0	0
ATXN7L1	1	0	0	0	0
B3GNT4	1	0	0	0	0
B3GNTL1	1	0	0	0	0
BCDIN3D	1	0	0	0	0
BFSP2	1	0	0	0	0
BLM	1	0	0	0	0
BORA	1	0	0	0	0
BRCA1	1	0	0	0	0
C10orf95	1	0	0	0	0
C12orf45	1	0	0	0	0
C1orf64	1	0	0	0	0
C21orf33	1	0	0	0	0
C21orf62	1	0	0	0	0
C4orf36	1	0	0	0	0
C6orf163	1	0	0	0	0
C8orf48	1	0	0	0	0
C9orf66	1	0	0	0	0
CAMKMT	1	0	0	0	0
CCDC121	1	0	0	0	0
CCL22	1	0	0	0	0
CCR4	1	0	0	0	0
CD160	1	0	0	0	0
CD3EAP	1	0	0	0	0
CD70	1	0	0	0	0
CDC6	1	0	0	0	0
CDKL1	1	0	0	0	0
CDKL2	1	0	0	0	0
CENPF	1	0	0	0	0
CEP72	1	0	0	0	0
CEP76	1	0	0	0	0
CHAC2	1	0	0	0	0
CHST4	1	0	0	0	0
CLDN20	1	0	0	0	0
CLDN6	1	0	0	0	0
CLEC3A	1	0	0	0	0
CNGA1	1	0	0	0	0
CNIH3	1	0	0	0	0
CR1L	1	0	0	0	0
CRLF2	1	0	0	0	0
CRYBB1	1	0	0	0	0
CRYGD	1	0	0	0	0
CST1	1	0	0	0	0
CST2	1	0	0	0	0
CTC-534A2.2	1	0	0	0	0
CYP4Z1	1	0	0	0	0
DAND5	1	0	0	0	0
DCLRE1C	1	0	0	0	0
DIEXF	1	0	0	0	0
DNA2	1	0	0	0	0
DNMT3B	1	0	0	0	0
DNMT3L	1	0	0	0	0
DSCC1	1	0	0	0	0
DUS4L	1	0	0	0	0
DUSP18	1	0	0	0	0
E2F8	1	0	0	0	0
EDARADD	1	0	0	0	0
EIF5AL1	1	0	0	0	0
ELP4	1	0	0	0	0
ERCC4	1	0	0	0	0
ERCC5	1	0	0	0	0
ERVW-1	1	0	0	0	0
EXO5	1	0	0	0	0
FAM111B	1	0	0	0	0
FAM124B	1	0	0	0	0
FAM159A	1	0	0	0	0
FAM196B	1	0	0	0	0
FAM24B	1	0	0	0	0
FAM47E	1	0	0	0	0
FAM64A	1	0	0	0	0
FAM86C1	1	0	0	0	0
FANCB	1	0	0	0	0
FBXL18	1	0	0	0	0
FBXO36	1	0	0	0	0
FDXACB1	1	0	0	0	0
FGF19	1	0	0	0	0
FGGY	1	0	0	0	0
FOXH1	1	0	0	0	0
FOXI3	1	0	0	0	0
FTCDNL1	1	0	0	0	0
FUT10	1	0	0	0	0
GBX2	1	0	0	0	0
GCNT7	1	0	0	0	0
GDF3	1	0	0	0	0
GDPGP1	1	0	0	0	0
GEMIN6	1	0	0	0	0
GEN1	1	0	0	0	0
GET4	1	0	0	0	0
GGACT	1	0	0	0	0
GINS2	1	0	0	0	0
GLUD2	1	0	0	0	0
GNRH2	1	0	0	0	0
GP6	1	0	0	0	0
GPR1	1	0	0	0	0
GPR143	1	0	0	0	0
GPR3	1	0	0	0	0
GPR75	1	0	0	0	0
GRPR	1	0	0	0	0
GSG2	1	0	0	0	0
GVQW1	1	0	0	0	0
HAPLN1	1	0	0	0	0
HAUS8	1	0	0	0	0
HESX1	1	0	0	0	0
HHAT	1	0	0	0	0
HIC2	1	0	0	0	0
HIST1H1B	1	0	0	0	0
HIST1H1E	1	0	0	0	0
HIST1H2AI	1	0	0	0	0
HIST1H2AM	1	0	0	0	0
HIST1H2BF	1	0	0	0	0
HIST1H2BH	1	0	0	0	0
HIST1H2BO	1	0	0	0	0
HIST1H3B	1	0	0	0	0
HIST1H3E	1	0	0	0	0
HIST1H4C	1	0	0	0	0
HIST1H4I	1	0	0	0	0
HIST4H4	1	0	0	0	0
HTRA4	1	0	0	0	0
HYAL4	1	0	0	0	0
IGSF23	1	0	0	0	0
IL10	1	0	0	0	0
IL23A	1	0	0	0	0
INTS6	1	0	0	0	0
IPMK	1	0	0	0	0
ITGB3BP	1	0	0	0	0
KBTBD8	1	0	0	0	0
KCNB2	1	0	0	0	0
KHDC1L	1	0	0	0	0
KHDC3L	1	0	0	0	0
KIAA0586	1	0	0	0	0
KIF25	1	0	0	0	0
KIF27	1	0	0	0	0
KNOP1	1	0	0	0	0
KREMEN2	1	0	0	0	0
KRTAP5-9	1	0	0	0	0
KYNU	1	0	0	0	0
LCLAT1	1	0	0	0	0
LCMT2	1	0	0	0	0
LCN15	1	0	0	0	0
LCOR	1	0	0	0	0
LIAS	1	0	0	0	0
LIM2	1	0	0	0	0
LIN54	1	0	0	0	0
LIN9	1	0	0	0	0
LINC00854	1	0	0	0	0
LPAR4	1	0	0	0	0
LRRC55	1	0	0	0	0
LRRTM4	1	0	0	0	0
LYG2	1	0	0	0	0
MAB21L3	1	0	0	0	0
MAD2L1	1	0	0	0	0
MCM8	1	0	0	0	0
MCPH1	1	0	0	0	0
MEMO1	1	0	0	0	0
METTL12	1	0	0	0	0
METTL15	1	0	0	0	0
MIXL1	1	0	0	0	0
MLN	1	0	0	0	0
MOCS3	1	0	0	0	0
MTRNR2L1	1	0	0	0	0
MYB	1	0	0	0	0
NANOG	1	0	0	0	0
NANOS1	1	0	0	0	0
NANP	1	0	0	0	0
NAT1	1	0	0	0	0
NDC80	1	0	0	0	0
NKX1-2	1	0	0	0	0
NLRP2	1	0	0	0	0
NODAL	1	0	0	0	0
NPIPB3	1	0	0	0	0
NPIPB4	1	0	0	0	0
NPPC	1	0	0	0	0
NPW	1	0	0	0	0
NTNG1	1	0	0	0	0
NUDT13	1	0	0	0	0
OCLM	1	0	0	0	0
OPN1SW	1	0	0	0	0
OPN3	1	0	0	0	0
OXNAD1	1	0	0	0	0
PABPC5	1	0	0	0	0
PAEP	1	0	0	0	0
PARP11	1	0	0	0	0
PARS2	1	0	0	0	0
PCBD2	1	0	0	0	0
PHOX2A	1	0	0	0	0
PIGN	1	0	0	0	0
PIP5KL1	1	0	0	0	0
PLA2G10	1	0	0	0	0
POC1A	1	0	0	0	0
POLR2J3	1	0	0	0	0
POMK	1	0	0	0	0
PPIL6	1	0	0	0	0
PRELID2	1	0	0	0	0
PROKR1	1	0	0	0	0
PRR26	1	0	0	0	0
PSPN	1	0	0	0	0
PTCD2	1	0	0	0	0
PTH2R	1	0	0	0	0
PUS10	1	0	0	0	0
PYURF	1	0	0	0	0
QRFPR	1	0	0	0	0
RAB42	1	0	0	0	0
RAD18	1	0	0	0	0
RAD51D	1	0	0	0	0
RASSF9	1	0	0	0	0
RBM15	1	0	0	0	0
RIPPLY3	1	0	0	0	0
S100Z	1	0	0	0	0
SAMD13	1	0	0	0	0
SASS6	1	0	0	0	0
SCLT1	1	0	0	0	0
SCT	1	0	0	0	0
SETD9	1	0	0	0	0
SHCBP1	1	0	0	0	0
SIGLEC15	1	0	0	0	0
SLC25A51	1	0	0	0	0
SLC35E3	1	0	0	0	0
SLC35G1	1	0	0	0	0
SLC52A1	1	0	0	0	0
SLFN12L	1	0	0	0	0
SMN2	1	0	0	0	0
SNTG1	1	0	0	0	0
[truncated: 86 more rows]

## Sheet: 2A
Supplementary data 2A. Combined data from expression of 672 embryonic GC-genes, 50 non-cancerous somatic tissues and 33 tumor types
																	Irie et al. 2015 - Summary	Irie et al. 2015 - Summary	Irie et al. 2015 - Summary	Irie et al. 2015 - summary	Jan et al. 2017 - Summary	GTEx - Summary	TCGA - Summary
Gene information											Protein validation						hPGCs week 5,5 - 8,5	PGCLCs (D4)	Somatic gonadal cells	ESCs	Mature germ cells	Non-cancerous somatic tissues	Tumor samples		hPGCs			hPGC male	hPGC male	hPGC male	hPGC male	hPGC male	hPGC female	hPGC female	hPGC female	hPGC female	hPGC female	Somatic gonadal cells	Gonadal somatic cells	Gonadal somatic cells	Gonadal somatic cells	Gonadal somatic cells	Gonadal somatic cells	PGCLCs	PGCLCs	PGCLCs	PGCLCs	ESCs	ESCs
Gene ID	ENST (ENSEMBL ID)	Matched ENSG	Biotype	GeneRIF	Transcript length	Gene cluster	On cell surface (1 is yes, 0 is no)	Expressed in n tumors (mRNA data from TCGA at the default cut-off)	Sex specific expression in PGCs?	PGC type above expression threshold (0,50 for hPGCs or 0,72 for PGCLCs)	Human Protein Atlas: absent from healthy somatic tissues (1 is yes, 0 is no, n/a is not available)?	Human Protein Atlas: amount of tumors that show protein expression (defined as 50% or more of tested samples per tumor type)	CPTAC expressed in LUAD vs normal lung tissue? (Gilette et al. 2020) (1 is yes, 0 is no, n/a is not available)	CPTAC expressed in COAD vs normal colon tissue? (Vasaikar et al. 2019) (1 is yes, 0 is no, n/a is not available)	CPTAC expressed in UCEC vs normal endometrial tissue? (Dou et al. 2020) (1 is yes, 0 is no, n/a is not available)	Summary: protein validated by HPA or CPTAC? (n/a = no data available for either)	Highest minimum expr in either male or female cells	Average of 2 samples (corrected for gene length)	Average of soma (corrected for gene length)	H9.ESC.average (corrected for gene length)	Maximum expression in any stage	Max. expr (excluding gonads)	Max. expr	Gene ID	Highest minimum expression in either male or female hPGCs (corrected for gene length)	Min. expr male hPGCs (corrected for gene length)	Min. expr female hPGCs (corrected for gene length)	hPGC.E39_M	hPGC.E45_M	hPGC.E48_M	hPGC.E60_M.1	hPGC.E60_M.2	hPGC.E47_F	hPGC.E48_F	hPGC.E51_F	hPGC.E60_F	hPGC.E63_F	Average of soma (corrected for gene length)	hSoma.E46_M	hSoma.E48_M	hSoma.E47_F	hSoma.E48_F	hSoma.E51_F	PGCLC.D4.average (corrected for gene length)	PGCLC.D4.average	PGCLC.D4.1	PGCLC.D4.2	H9.ESC.average (corrected for gene length)	H9.ESC.average
AC004381.6	ENST00000261377	ENSG00000005189.19	protein_coding	n/a	2699	4	0	10	No	hPGC & PGCLC	n/a	n/a	n/a	n/a	n/a	n/a	1.87502	1.47252	1.70859	1.80415		2.93445	3.99559	AC004381.6	1.87502	1.54021	1.87502	5.94338	4.15703	5.98139	6.30494	4.40231	5.47188	5.06068	5.7246	5.79511	6.12547	1.70859	4.86028	5.1986	4.86866	3.95723	3.5497	1.47252	3.97432	3.55322	4.29987	1.80415	4.8694
ACPT	ENST00000270593	ENSG00000142513.5	protein_coding	n/a	1336	2	0	1	Female	hPGC & PGCLC	n/a	n/a	n/a	n/a	n/a	n/a	0.623458	1.42491	1.7693	0.420261	3.53223	1.02552	2.62361	ACPT	0.623458	-0.815829	0.623458	1.44481	2.20806	-0.511903	-1.08995	-0.732932	0.832939	0.97365	0.864633	0.983066	2.27579	1.7693	2.33421	2.12565	2.12067	3.28724	1.14917	1.42491	1.90367	2.65019	0.269983	0.420261	0.561468
ACTRT3	ENST00000330368	ENSG00000184378.2	protein_coding	n/a	2003	5	0	2	No	PGCLC	0	5	n/a	n/a	n/a	Neither	0.491156	1.18531	1.81402	1.55117	7.78036	2.14789	2.41515	ACTRT3	0.491156	-0.657601	0.491156	1.59754	0.301894	-0.0961453	0.647738	-1.31717	4.72982	1.38941	1.86535	0.983786	1.69155	1.81402	3.46047	3.59203	3.899	3.28796	3.83794	1.18531	2.37418	1.21795	3.00767	1.55117	3.107
ADAMTS12	ENST00000504830	ENSG00000151388.10	protein_coding	16611630:ADAMTS-12 is a new COMP-interacting and -degrading enzyme and thus may play an important role in the COMP degradation in the initiation and progression of arthritis,17895370:data suggest that ADAMTS12 confers tumour-protective functions upon cells that produce this proteolytic enzyme,19098927:ADAMTS-7 and ADAMTS-12 are newly identified enzymes responsible for cartilage oligomeric matrix …	8750	5	0	10	Female	hPGC	n/a	8	1	n/a	n/a	CPTAC	0.550027	0.618568	0.437904	0.514288	2.05882	2.96933	3.45319	ADAMTS12	0.550027	0.298048	0.550027	2.60792	4.48766	5.33515	5.43231	4.80363	4.81274	4.95345	5.43249	5.29961	4.89534	0.437904	2.97077	3.54944	3.77188	3.99734	4.46017	0.618568	5.41247	4.94383	5.76563	0.514288	4.50002
ADAMTS3	ENST00000286657	ENSG00000156140.9	protein_coding	11831030:extracellular matrix degrading enzyme,22205175:ADAMTS-2, -3, and -13 expression, but not that of ADAMTS-14, are increased in plaques causing AMI compared those associated with stable angina.,25863161:Data indicate that ADAMTS2 and 3 cleave the amino-propeptide of fibrillar collagens and regulate blood vessels homeostasis and lymphangiogenesis. [review],	5800	1	0	1	No	PGCLC	n/a	20	n/a	n/a	n/a	n/a	0.446173	0.768137	0.904656	0.501885	4.20863	2.82104	3.47937	ADAMTS3	0.446173	0.247548	0.446173	4.23357	2.46844	3.49925	1.43578	3.6725	2.96273	2.79412	2.5878	2.97346	3.3074	0.904656	5.55755	5.12497	5.44311	5.40067	4.46844	0.768137	4.45519	2.82156	5.2017	0.501885	2.91093
AK8	ENST00000477396	ENSG00000165695.9	protein_coding	21080915:Both AK7 and full-length AK8 showed highest affinity for AMP with ATP as the phosphate donor, and proved to be more efficient in AMP phosphorylation as compared with the major cytosolic isoform AK1,	2450	1	0	3	Female	hPGC	0	0	0	n/a	1	CPTAC	0.691854	-0.386271	0.808174	-0.862505	6.5907	2.86219	3.02354	AK8	0.691854	0.232633	0.691854	0.569952	0.596237	2.93516	1.73563	2.19956	1.69504	2.21427	3.72674	2.75206	2.20828	0.808174	0.807276	0.765357	1.24581	1.77495	3.38978	-0.386271	-0.946363	-1.3946	-0.604879	-0.862505	-2.11314
AKAP3	ENST00000545990	ENSG00000111254.7	protein_coding	12509440:evidence of tyrosine phosphorylation during sperm capacitation,14618620:In Cox multivariate analysis, AKAP3 mRNA expression was found to be a significant predictor of both overall and progression-free survival in patients with poorly differentiated tumors.,16005946:AKAP-3 demonstrates tumor-restricted expression and appears to be associated with worse overall survival.,17683036:AKAP3 is …	3312	3	0	1	Male	hPGC & PGCLC	0	0	n/a	n/a	n/a	Neither	0.935965	0.802352	0.583507	0.00953533	10.9259	1.97183	3.15385	AKAP3	0.935965	0.935965	0.494757	3.75952	3.09992	4.99849	6.24051	3.27921	1.63863	4.05618	4.37928	5.77132	3.84865	0.583507	3.17971	0.815863	-0.996469	2.25756	1.57635	0.802352	2.65739	1.75545	3.20813	0.00953533	0.031581
AKR1B15	ENST00000467156	ENSG00000227471.8	protein_coding	21276782:AKR1B15 and Akr1b16 genes are expressed as functional proteins in human and murine tissues,22277967:Strong candidate gene for mitochondrial disease, based on recessive mutations detected in infantile patients,22970857:human sperm possess an aldo-keto reductase on their membrane surface and are thus enzymatically protected against reactive aldehyde species both in the male and female repr…	1986	5	0	1	No	hPGC & PGCLC	n/a	5	0	n/a	0	Neither	2.7047	2.61547	3.11141	2.93584		2.48748	3.13874	AKR1B15	2.7047	2.7047	2.62598	6.43765	5.75713	6.0659	5.37153	6.76658	5.21519	5.94602	5.39423	5.80344	5.68112	3.11141	5.33626	6.40456	6.47608	6.04749	6.35858	2.61547	5.19432	5.23025	5.15747	2.93584	5.83058
AKR1E2	ENST00000463345	ENSG00000165568.17	protein_coding	15118078:results indicate that the expression of human testis aldo-keto reductase, down-regulated in the testicular tumour, is possibly controlled by mitogenic and hormonal signals,	1645	5	0	1	No	hPGC & PGCLC	0	3	0	n/a	n/a	Neither	2.30204	3.10358	2.25119	1.86968	6.25907	2.61708	2.32218	AKR1E2	2.30204	2.04208	2.30204	4.41766	3.58597	5.07057	5.39124	3.35922	4.64825	4.78896	3.78686	4.89235	5.14555	2.25119	3.66208	4.10559	4.05754	3.34964	3.07139	3.10358	5.10539	5.38955	4.75118	1.86968	3.07562
ALG10	ENST00000266483	ENSG00000139133.6	protein_coding	n/a	2390	4	0	1	No	hPGC & PGCLC	0	19	n/a	n/a	1	CPTAC	1.6462	1.47612	1.68161	1.78584	3.05566	1.95334	2.81859	ALG10	1.6462	1.6462	1.36689	5.15004	4.04705	3.93441	4.0017	4.63743	3.26687	3.59399	3.76251	3.57024	4.10912	1.68161	4.51143	3.90546	4.47422	2.88872	3.76951	1.47612	3.52792	3.10061	3.85716	1.78584	4.26816
ALG10B	ENST00000308742	ENSG00000175548.8	protein_coding	20950623:Findings suggest that KCR1 genetic variations that diminish the ability of KCR1 to protect KCNH2 from inhibition by commonly used therapeutic agents constitute a risk factor for the aLQTS.,	3108	2	0	1	No	hPGC & PGCLC	0	19	n/a	0	n/a	Neither	0.912891	0.77259	1.22302	1.26595	3.52603	2.60491	2.76206	ALG10B	0.912891	0.591376	0.912891	3.64178	1.838	3.17692	3.04954	3.85636	2.83727	3.59689	3.0616	3.87352	3.9157	1.22302	4.4249	3.77265	3.61881	3.34928	3.59406	0.77259	2.40121	2.84716	1.75236	1.26595	3.93458
ALG11	ENST00000519151	ENSG00000253710.2	protein_coding	20080937:Deficiency of the endoplasmatic mannosyltransferase hALG11 leads to congenital disorder of glycosylation.,22213132:After identifying the congenital disorders of glycosylation-Ip index patient, study describe three more cases suffering from an ALG11 deficiency.,25036826:Hence, we concluded that there is different transcriptional control mechanism between mALG11 and hALG11,	4571	2	0	1	No	hPGC & PGCLC	0	19	0	1	1	CPTAC	1.12082	1.08431	0.987	1.15402	1.61803	1.81076	2.51223	ALG11	1.12082	0.961923	1.12082	6.69629	4.39695	5.68505	5.36428	5.17196	5.33137	5.44065	5.54948	6.06646	5.12325	0.987	4.23974	4.86563	4.07788	4.58794	4.64759	1.08431	4.95638	4.92484	4.98725	1.15402	5.27501
ALG1L	ENST00000340333	ENSG00000189366.9	protein_coding	n/a	799	5	0	13	No	hPGC & PGCLC	n/a	4	n/a	n/a	n/a	n/a	4.26641	4.96241	3.57105	4.87191		2.99317	5.07924	ALG1L	4.26641	4.26641	3.50061	3.40886	3.62779	5.5873	4.89963	4.00872	2.79698	4.7153	4.82868	4.67891	3.47687	3.57105	3.42379	1.05994	2.37689	2.8065	3.47578	4.96241	3.96497	4.46985	3.18156	4.87191	3.89266
ALPPL2	ENST00000295453	ENSG00000163286.8	protein_coding	12372831:the structural differences in human AP isoforms are demonstrated through models,16412386:These results indicate that IAP is strongly involved in chylomicron formation and fatty acid metabolism might change among ABO blood type.,17009260:Premature induction of hypertrophy-related molecules (type X collagen and matrix metalloproteinase 13) occurred before production of type II collagen and…	2482	3	0	2	No	hPGC	0	3	n/a	n/a	n/a	Neither	2.51272	0.123949	-0.421228	-0.327179		0.69811	5.79877	ALPPL2	2.51272	1.17782	2.51272	6.69419	5.91142	5.87992	2.92336	5.41788	7.7659	6.23657	7.83936	6.58534	6.60137	-0.421228	-2.0188	-1.57529	-0.58027	-1.4137	-0.329379	0.123949	0.30764	0.586683	-0.0386377	-0.327179	-0.812057
ALX1	ENST00000316824	ENSG00000180318.3	protein_coding	20451171:Disruption of CART1 (ALX1) causes extreme microphthalmia and severe facial clefting.,23288509:ALX1 upregulated expression of the key EMT regulator Snail (SNAI1) and that it mediated EMT activation and cell invasion by ALX1.,24081945:hypermethylation of HIST1H4F, PCDHGB6, NPBWR1, ALX1, and HOXA9 was significantly associated with shorter survival in stage 1 Non-small-cell lung cancer,25736…	1441	5	0	3	No	PGCLC	0	19	n/a	n/a	n/a	Neither	-0.499974	2.73897	1.52667	1.95707		2.60934	6.25244	ALX1	-0.499974	-0.832129	-0.499974	1.33566	1.36195	1.37895	-1.1991	1.74288	2.94618	-0.720463	1.97788	2.57436	0.7516	1.52667	2.67252	1.7941	2.20416	2.69266	1.04002	2.73897	3.94686	4.41551	3.2483	1.95707	2.82014
ANHX	ENST00000545940	ENSG00000227059.6	protein_coding	n/a	3444	3	0	1	No	hPGC	n/a	n/a	n/a	n/a	n/a	n/a	1.0596	-0.577007	-0.591594	-0.756225	4.42441	0.0660248	2.47067	ANHX	1.0596	1.0596	0.749783	4.51605	3.64925	4.58136	5.18774	6.70503	2.58225	2.97672	3.46809	4.10875	6.54625	-0.591594	-2.49138	-2.04787	-2.05285	-1.88628	-1.80196	-0.577007	-1.98721	-1.8859	-2.09618	-0.756225	-2.60444
ANKDD1B	ENST00000601380	ENSG00000189045.13	protein_coding	n/a	2555	2	0	1	No	hPGC & PGCLC	n/a	0	n/a	n/a	n/a	n/a	1.22139	1.46861	0.447464	0.867757	3.79271	2.22527	2.81586	ANKDD1B	1.22139	1.22139	0.868675	5.52436	3.12066	5.32088	5.05146	6.20203	2.21946	4.75706	3.6662	3.85502	4.29458	0.447464	0.939379	0.96785	2.2848	-1.45552	0.950728	1.46861	3.7523	3.67415	3.82643	0.867757	2.21712
ANKEF1	ENST00000378380	ENSG00000132623.15	protein_coding	n/a	3752	5	0	21	Female	hPGC & PGCLC	0	20	n/a	n/a	n/a	Neither	0.591063	1.25187	0.920301	1.08955	7.42172	2.44679	3.20183	ANKEF1	0.591063	0.421994	0.591063	4.76243	2.78871	1.58332	4.09274	4.84342	2.21767	2.42251	3.57129	3.72214	3.95597	0.920301	3.79443	3.80583	3.03303	3.07761	3.35987	1.25187	4.69703	4.43347	4.91979	1.08955	4.08798
ANKRD61	ENST00000409061	ENSG00000157999.5	protein_coding	n/a	1254	2	0	1	No	hPGC & PGCLC	n/a	20	n/a	n/a	n/a	n/a	3.1509	3.42127	3.72721	3.78416	5.94163	1.40677	2.97114	ANKRD61	3.1509	3.1509	2.3441	3.95123	5.22545	4.86488	5.24936	5.83418	4.46864	2.9395	4.98576	4.68916	4.6891	3.72721	4.55113	4.69508	5.10514	4.09483	4.74305	3.42127	4.29028	4.2155	4.36137	3.78416	4.74533
ANO2	ENST00000327087	ENSG00000047617.14	protein_coding	12739008:C12orf3, FLJ10261 (ORAOV2), C11orf25 and FLJ34272 constitute a family of eight-transmembrane proteins with N- and C-terminal tails facing the cytoplasm.,17371490:VWF and TMEM16B deletions may have a role in severe von Willebrand disease type 3,19474308:This study suggested that TMEM16B to be a strong candidate for the long sought-after Ca(2+)-dependent chloride channel in the photorecept…	3691	3	0	1	No	PGCLC	1	0	1	n/a	n/a	CPTAC	-0.0505069	1.59096	0.210963	0.740003	4.74685	2.63364	2.42421	ANO2	-0.0505069	-0.535897	-0.0505069	-0.021278	2.00501	-1.97799	2.30194	3.08638	2.82628	2.82949	-0.186421	1.60444	3.0951	0.210963	1.31558	0.659554	-0.152778	1.18372	0.42004	1.59096	5.87223	6.10693	5.59179	0.740003	2.73135
AOC2	ENST00000253799	ENSG00000131480.8	protein_coding	19588076:AOC2 mRNA is expressed in many tissues, however, the only tissues with detectable AOC2-like enzyme activity is found in the eye.,	2653	3	0	1	No	hPGC & PGCLC	n/a	1	0	n/a	n/a	Neither	1.36292	1.26753	0.754415	1.25979	4.67034	2.82264	2.73436	AOC2	1.36292	0.878092	1.36292	2.32958	4.62435	4.22631	5.67524	5.6524	3.61582	3.64691	4.37743	5.31529	4.57149	0.754415	1.58552	0.913548	1.49353	2.49018	2.74442	1.26753	3.36277	3.07552	3.60221	1.25979	3.34221
AP1S3	ENST00000415298	ENSG00000152056.16	protein_coding	24791904:AP1S3 silencing disrupted the endosomal translocation of the innate pattern-recognition receptor TLR-3 (Toll-like receptor 3) and resulted in a marked inhibition of downstream signaling.,	2509	5	0	15	No	hPGC & PGCLC	0	0	0	1	1	CPTAC	0.908467	0.951066	1.44679	1.52202		2.74118	3.33894	AP1S3	0.908467	0.908467	0.906132	3.19859	3.06441	2.27934	2.46029	3.94284	2.92375	2.72742	2.45794	2.82876	2.27349	1.44679	3.96559	3.86853	3.65205	3.27113	3.23997	0.951066	2.38622	1.893	2.75311	1.52202	3.81874
APOBEC3B	ENST00000402182	ENSG00000179750.15	protein_coding	15466872:different APOBEC3 family members function to neutralize specific lentiviruses,16407327:APOBEC3B reduces retrotransposition by the intracisternal A-particle.,16648136:APOBEC3B and APOBEC3F have roles in inhibiting L1 retrotransposition by a DNA deamination-independent mechanism,17020885:separation of function of the cytidine deaminase domains is maintained in hA3B and hA3F, but roles of t…	1837	4	0	24	No	PGCLC	n/a	n/a	n/a	n/a	1	CPTAC	-0.803683	1.63353	1.38182	2.15602		2.57009	4.74418	APOBEC3B	-0.803683	-0.843429	-0.803683	-0.59958	1.01167	-0.971334	-1.54938	-1.19236	-1.21145	-1.07074	-1.17976	-1.47637	-1.18364	1.38182	3.32224	2.02878	2.94134	2.02045	1.68973	1.63353	3.0008	3.02083	2.98048	2.15602	3.96061
ARHGAP11A	ENST00000361627	ENSG00000198826.10	protein_coding	n/a	5886	4	0	23	No	hPGC & PGCLC	0	16	n/a	n/a	n/a	Neither	1.11296	1.04853	0.799403	1.09032	5.21257	2.6572	4.32489	ARHGAP11A	1.11296	1.11296	1.0674	6.90039	6.79116	6.55085	7.33197	6.84366	6.35178	6.28274	6.93147	6.3174	6.35317	0.799403	5.31284	4.8584	4.78866	4.67143	3.09726	1.04853	6.17164	6.23268	6.1079	1.09032	6.4176
ARHGAP28	ENST00000419673	ENSG00000088756.12	protein_coding	24832863:The results of this study provide evidence that there are common variants within this protein that contribute to the risk for a general liability to substance dependence,25211221:these data suggest that the regulation of Rho by RhoGAPs, including Arhgap28, during the assembly and development of mechanically strong tissues is complex and may involve multiple RhoGAPs.,	5475	1	0	4	No	hPGC	0	1	0	n/a	0	Neither	1.1661	0.680634	1.16047	1.03232	9.38883	2.91288	3.03422	ARHGAP28	1.1661	1.1661	1.05286	7.13553	6.74904	6.81729	6.47874	6.38441	6.68268	7.20394	6.39955	6.35327	5.76441	1.16047	6.42293	6.29178	6.36584	6.51909	6.14029	0.680634	3.72647	4.20021	3.0164	1.03232	5.65197
ARIH2OS	ENST00000408959	ENSG00000221883.2	protein_coding	n/a	1597	1	0	4	No	hPGC & PGCLC	n/a	n/a	n/a	n/a	n/a	n/a	2.04525	2.23818	2.59834	2.17975	1.58786	2.84692	3.05356	ARIH2OS	2.04525	0.7435	2.04525	1.18737	4.27255	4.81562	2.65261	3.17955	4.60524	3.6548	3.66608	4.15189	3.26627	2.59834	3.93927	3.45316	4.3778	4.08042	4.62869	2.23818	3.57438	3.97771	3.01254	2.17975	3.48105
ART5	ENST00000397068	ENSG00000167311.13	protein_coding	n/a	1500	5	0	4	No	hPGC & PGCLC	n/a	0	n/a	n/a	n/a	n/a	3.0506	2.12528	1.57572	2.83069	5.92342	2.83572	4.35073	ART5	3.0506	3.0506	2.67709	6.21637	4.84838	4.71337	4.5759	5.26995	6.09216	4.4311	4.57206	4.24229	4.01564	1.57572	0.70774	2.32117	1.4682	3.70516	1.71909	2.12528	3.18792	1.89819	3.85783	2.83069	4.24604
ASB14	ENST00000487349	ENSG00000239388.8	protein_coding	n/a	3168	2	0	1	No	hPGC & PGCLC	n/a	n/a	n/a	n/a	n/a	n/a	1.03751	1.25318	1.15727	1.12505	2.80776	2.29761	2.91785	ASB14	1.03751	1.03751	0.571237	4.59148	3.64048	3.28684	3.49729	4.43081	1.80968	3.35249	3.31942	2.94687	3.03014	1.15727	3.98668	4.24256	3.23759	3.51963	2.96241	1.25318	3.97009	3.55654	4.29112	1.12505	3.56417
ASPM	ENST00000367409	ENSG00000066279.17	protein_coding	12355089:Similar to aspm of Drosophila. Regulates brain size by regulating mitotic spindle activity in neuronal progenitor cells.,12571366:microcephalin and ASPM determine the size of the human brain,14574646:identification of all 19 mutations in a cohort of 23 consanguineous families with autosomal recessive primary microcephaly,15045028:evolutionary selection of specific segments of the ASPM se…	10859	4	0	19	No	hPGC	n/a	n/a	0	n/a	n/a	Neither	0.517689	0.644594	0.502851	0.590183	6.77295	2.22564	3.67175	ASPM	0.517689	0.517689	0.517183	5.62159	5.62479	5.88305	6.99502	6.58735	6.15137	5.61609	6.42042	6.12382	6.29181	0.502851	5.86171	5.74247	5.5023	5.58627	3.91634	0.644594	6.99964	6.90031	7.09257	0.590183	6.4088
ATAD5	ENST00000321990	ENSG00000176208.8	protein_coding	15983387:The Frag1 signal pathway, by linking replication stress surveillance with apoptosis induction, plays a central role in determining whether DNA damage is compatible with cell survival or whether it requires cell elimination by apoptosis.,19755857:Human ELG1 protein is stabilized and localized to form foci at sites of stalled DNA replications that are different from DNA double strand break…	6846	4	0	6	No	hPGC & PGCLC	n/a	n/a	0	n/a	n/a	Neither	0.867854	0.880562	0.742709	0.919136	4.46726	2.37028	4.49536	ATAD5	0.867854	0.867854	0.866081	6.91825	6.19768	5.94133	6.2462	6.32758	6.36231	5.92919	6.31035	6.2275	6.40226	0.742709	5.24536	5.43668	5.2039	5.02943	4.24029	0.880562	6.02833	5.97467	6.08006	0.919136	6.29241
ATG10	ENST00000282185	ENSG00000152348.15	protein_coding	23285162:Increased expression of ATG10 in colorectal cancer is associated with lymphovascular invasion and lymph node metastasis indicating that ATG10 may be a potential prognostic maker in colorectal cancer.,23850577:results suggest that genetic variants in ATG10 may implicate with breast cancer susceptibility in Chinese population. Further large and functional studies are needed to confirm our …	3025	1	0	11	No	hPGC & PGCLC	0	17	n/a	n/a	0	Neither	1.73431	1.87883	1.69428	1.82854	5.3624	2.29688	2.65906	ATG10	1.73431	1.73431	1.57666	6.2044	5.24628	5.78482	5.38925	5.40998	4.7694	5.54952	4.82858	4.98396	5.09677	1.69428	4.68445	5.58222	5.3727	5.23161	4.45128	1.87883	5.68345	5.55864	5.79833	1.82854	5.53134
ATP6V1E2	ENST00000505245	ENSG00000250565.6	protein_coding	10748165:Rat vacuolar H(+)ATPase associates with NHE-RF (Na(+)/H(+) exchanger regulatory factor); the E subunit was co-immunoprecipitated from rat kidney cytosol with NHE-RF antibodies.,	2331	5	0	3	No	hPGC	1	1	n/a	n/a	0	HPA	1.27349	0.534449	1.20731	1.22843	4.79853	2.26711	2.49453	ATP6V1E2	1.27349	1.0946	1.27349	3.22675	3.47543	3.007	4.06122	2.5515	2.96851	4.17062	3.38353	3.50197	4.77654	1.20731	3.28121	1.68519	1.31764	3.32071	3.28474	0.534449	1.2458	2.13667	-1.53305	1.22843	2.86346
ATXN3	ENST00000545170	ENSG00000066427.21	protein_coding	12084819:Live-cell imaging reveals divergent intracellular dynamics of polyglutamine disease proteins and supports a sequestration model of pathogenesis.,12766160:examination of structural instability and fibrillar aggregation of non-expanded form under high pressure and temperature,12832059:expression of mutant form is involved in down regulation of heat shock protein 27 in neuronal and non-neur…	6939	2	0	1	No	hPGC & PGCLC	0	19	0	0	0	Neither	0.784835	0.72621	0.782525	0.821166	4.40086	2.98208	3.17764	ATXN3	0.784835	0.784835	0.772533	6.30003	5.44597	5.55423	6.19146	6.04255	5.92102	5.36061	5.71022	5.70429	5.77242	0.782525	5.32134	5.53394	5.6746	5.32225	5.25349	0.72621	5.03917	5.18561	4.87617	0.821166	5.69807
ATXN7L1	ENST00000419735	ENSG00000146776.14	protein_coding	n/a	5405	2	0	5	No	hPGC & PGCLC	0	19	n/a	n/a	n/a	Neither	0.761106	0.994652	0.797243	1.01936	7.33216	2.99574	4.00081	ATXN7L1	0.761106	0.732142	0.761106	5.55084	3.95722	5.47172	5.08843	4.59054	4.20888	4.11378	4.9844	5.03815	4.86674	0.797243	4.27626	4.0568	3.99738	4.62338	4.49034	0.994652	5.37609	5.54071	5.19025	1.01936	5.50964
AUNIP	ENST00000374298	ENSG00000127423.10	protein_coding	20596670:AIBp may not only be required for the dynamic movement of Aurora-A at the centrosomes and spindle apparatus during the cell cycle, but may also be important during brain tumorigenesis.,	2113	4	0	12	No	hPGC & PGCLC	n/a	1	n/a	n/a	n/a	n/a	3.08862	3.00285	1.80026	3.06325	6.15801	1.60327	3.75629	AUNIP	3.08862	2.82526	3.08862	7.4885	7.27461	7.26135	5.96978	6.16794	7.52029	7.07604	6.60698	6.52626	6.93634	1.80026	4.21341	4.01447	3.97387	3.51895	2.99029	3.00285	6.34501	6.37348	6.31597	3.06325	6.47266
C12orf45	ENST00000552951	ENSG00000151131.10	protein_coding	n/a	1127	5	0	33	No	hPGC & PGCLC	0	17	1	0	1	CPTAC	5.82024	6.15287	4.87641	6.51853	2.23719	1.55712	5.61081	C12orf45	5.82024	5.51358	5.82024	6.21381	7.83201	7.6344	7.33539	7.34539	8.18341	7.84844	7.65953	6.55942	7.39159	4.87641	5.44214	4.47061	6.17346	5.36917	5.53756	6.15287	6.93429	6.73693	7.10787	6.51853	7.34638
B3GNT4	ENST00000535274	ENSG00000176383.8	protein_coding	n/a	2937	1	0	1	Female	hPGC	0	1	n/a	n/a	n/a	Neither	0.807016	0.423061	0.314022	-0.0165219	1.50695	2.76166	2.98136	B3GNT4	0.807016	0.442823	0.807016	6.97136	2.20915	3.43914	2.94355	1.30057	2.43348	2.7117	3.23071	2.3702	3.22683	0.314022	-2.26164	2.08876	0.17689	1.34346	0.42778	0.423061	1.24253	1.34384	1.13356	-0.0165219	-0.0485249
B3GNTL1	ENST00000571301	ENSG00000175711.8	protein_coding	15560372:beta3-GnTL1 is similar to beta1, 3-N-acetylglucosaminyltransferase,	3322	2	0	2	Female	hPGC & PGCLC	0	18	n/a	n/a	0	Neither	0.679041	1.17213	1.01646	0.968699	1.96341	2.83467	4.58438	B3GNTL1	0.679041	0.41522	0.679041	2.35307	1.37936	5.20739	2.91785	3.08222	2.25577	2.98145	3.3918	3.12837	3.8443	1.01646	3.36801	3.61887	2.16911	3.62518	3.64239	1.17213	3.8938	4.37559	3.1653	0.968699	3.21802
BCDIN3D	ENST00000333924	ENSG00000186666.5	protein_coding	23063121:BCDIN3D depletion leads to lower pre-miR-145 and concomitantly increased mature miR-145 levels in breast cancer cells, which suppresses their tumorigenic phenotypes.,	1500	1	0	15	No	hPGC & PGCLC	0	18	n/a	n/a	n/a	Neither	2.44934	2.48535	2.41427	2.59763	1.19267	2.55725	2.8854	BCDIN3D	2.44934	2.40066	2.44934	4.94074	3.96702	5.53051	3.60099	6.16611	3.78137	3.74521	3.69759	3.674	4.15314	2.41427	3.7952	2.73621	3.66983	3.56077	4.04102	2.48535	3.72803	3.22011	4.10294	2.59763	3.89644
BCL2L14	ENST00000266434	ENSG00000121380.12	protein_coding	16484005:There was no somatic mutation of BH3 domains of Bad, Bmf and Bcl-G genes in transitional cell carcinoma samples. The data presented here indicate that BH3 domain mutation of these genes is rare in TCCs and may not contribute to the pathogenesis of TCCs.,17280616:the kinase activity of MELK is likely to affect mammary carcinogenesis through inhibition of the pro-apoptotic function of Bcl-…	2033	5	0	3	No	PGCLC	0	1	1	0	1	CPTAC	-0.654158	1.47409	-0.499592	0.566672	6.37823	2.02195	3.59093	BCL2L14	-0.654158	-0.658447	-0.654158	0.254161	0.280446	-1.11759	-0.110675	-1.33862	2.34273	2.10493	0.258943	2.6253	-1.3299	-0.499592	-1.73091	-0.2874	-1.29238	-1.12581	-1.04149	1.47409	2.99683	3.26689	2.66429	0.566672	1.15204
BEND3	ENST00000429433	ENSG00000178409.13	protein_coding	21914818:associates with heterochromatin and represses transcription,25600804:Three basic amino acid residues located in the N-terminal region of BEND3 (BEND356-58, KRK) are essential for its nuclear localization, suggesting that these residues play a role as a functional nuclear localization signals.,26100909:Data show that SUMOylated BANP, E5R, and Nac1 (BEN) domain 3 (BEND3) stabilizes NoRC co…	6639	3	0	8	No	hPGC & PGCLC	0	18	1	n/a	1	CPTAC	0.862002	1.09585	0.627156	1.03488	3.99144	1.80693	4.43753	BEND3	0.862002	0.855736	0.862002	5.68123	6.14674	6.7916	7.05439	7.25552	5.72283	6.65684	6.81681	6.74416	6.40361	0.627156	3.88366	4.53663	3.12955	4.04948	4.71876	1.09585	7.27536	7.31315	7.23655	1.03488	6.87054
BEND4	ENST00000502486	ENSG00000188848.15	protein_coding	n/a	8759	2	0	2	No	hPGC & PGCLC	n/a	19	n/a	n/a	n/a	n/a	0.912436	0.915251	0.0585919	0.691408	8.18676	1.55639	3.44343	BEND4	0.912436	0.912436	0.817558	8.18043	8.05364	8.2939	7.99203	8.06746	7.34971	8.29423	7.42325	7.39111	7.16099	0.0585919	0.554254	0.853372	0.922395	0.0889666	-0.148642	0.915251	8.01668	8.15166	7.86775	0.691408	6.05604
BFSP1	ENST00000377873	ENSG00000125864.13	protein_coding	17225135:This is the first report of a mutation in the BFSP1 gene associated with human inherited cataracts.,24319337:The crystallin beta cluster on chromosome 22, GJA3, and BFSP1 play a major role in maintaining lens transparency.,24379646:A novel mutation (c.1042G>A) at exon 7 of BFSP1, which creates a substitution of an aspartate to an asparagine (p.D348N) was identified to be associated with …	2199	5	0	2	No	hPGC & PGCLC	1	0	n/a	n/a	n/a	Neither	2.34682	1.97671	0.674493	1.87272	4.16443	2.29806	2.59812	BFSP1	2.34682	2.02949	2.34682	4.46285	5.31696	6.10902	6.20793	6.83354	6.2906	5.65844	5.16066	5.39342	5.94056	0.674493	1.47778	2.05879	1.17935	1.56831	0.845276	1.97671	4.34678	4.61932	4.01049	1.87272	4.11812
BFSP2	ENST00000302334	ENSG00000170819.4	protein_coding	15570218:The Y-sutural opacity in the lens might be the typical and earliest sign for cataract caused by the BFSP2 mutation. In addition, a myopia susceptibility locus in this region, which might also be associated with the mutation in BFSP2.,17200662:Progressive isolated sutural cataract associated with deletion mutation of BFSP2 gene in Chinese pedigree. Physiological importance of beaded filam…	1551	4	0	1	Female	hPGC	1	n/a	n/a	n/a	n/a	n/a	0.665827	0.673188	-0.571607	-0.937172		1.12502	3.43498	BFSP2	0.665827	-0.22916	0.665827	-0.355427	-0.329142	2.73225	2.0167	3.57535	1.0327	2.63284	1.64935	2.85525	2.9674	-0.571607	-1.3405	-0.896988	-0.901965	-0.735394	-0.651075	0.673188	1.04411	1.84995	-0.945296	-0.937172	-1.45355
BLM	ENST00000355112	ENSG00000197299.10	protein_coding	11472631:The C-terminal domain of the Bloom syndrome DNA helicase is essential for genomic stability as measured by the sister chromatid exchange assay.,11532193:Somatic frameshift mutations in the Bloom syndrome BLM gene are frequent in sporadic gastric carcinomas with microsatellite mutator phenotype,11691925:binds human mismatch repair protein MLH1; nuclear localization,11741924:mutation resul…	4533	4	0	16	No	hPGC & PGCLC	0	20	0	n/a	0	Neither	1.29051	1.37886	0.992587	1.57001	5.23782	2.59916	4.04856	BLM	1.29051	0.954362	1.29051	4.32612	6.16251	5.85998	6.54411	6.78761	6.04767	6.4335	6.2952	5.84988	6.20324	0.992587	5.5385	4.45056	3.83617	4.48552	3.01111	1.37886	6.25039	6.31763	6.17986	1.57001	7.11686
BORA	ENST00000390667	ENSG00000136122.15	protein_coding	18378770:Study concludes that tight regulation of the Bora protein by its synthesis and degradation is critical for cell cycle progression.,18521620:Plk1 controls Aurora A localization and function by regulating cellular levels of hBora.,18566290:study reports that the synergistic action of Bora & the kinase Aurora A controls G2-M transition; Bora accumulates in G2 phase & promotes Aur-A-mediated…	2747	4	0	14	No	hPGC & PGCLC	0	20	n/a	n/a	n/a	Neither	1.84519	1.95677	1.71549	2.19138	3.65294	2.59694	3.41603	BORA	1.84519	1.59333	1.84519	5.7268	5.03602	5.31852	5.9734	4.37688	5.71583	5.52866	5.97444	5.08268	5.06874	1.71549	4.95379	5.20909	4.73281	3.86621	4.455	1.95677	5.37525	5.76226	4.84476	2.19138	6.01971
BRCA1	ENST00000309486	ENSG00000012048.20	protein_coding	11462239:germline mutation analysis by RNA-based sequencing,11462242:founder mutation in a highly homogeneous population from southern Italy,11708324:BRCA1 protein can be evaluated by two-dimensional gene scanning and by single nucleotide polymorphism techniques.,11748848:In BRCA1, two novel frame shift mutations were identified as 3761-3762delGA and 2616-2617ins10.,11751867:These findings reveal…	7092	4	0	18	No	hPGC & PGCLC	0	19	1	n/a	n/a	CPTAC	0.867219	0.8623	0.633302	0.846451	6.5789	2.47587	4.19104	BRCA1	0.867219	0.85382	0.867219	6.63645	6.05529	6.44177	7.37369	6.62035	6.15032	6.31581	6.40278	6.56206	7.04244	0.633302	5.51908	4.42572	3.72522	4.3845	3.45971	0.8623	6.11543	6.15148	6.07846	0.846451	6.00303
BRDT	ENST00000370389	ENSG00000137948.18	protein_coding	15647849:BRDT-NY gene is an alternatively spliced variant that may have an important role in the process of spermatogenesis and may be correlated with male infertility,20538714:Suggest that reduced histone methylation in the promoter of BRDT may be associated with increased transcript levels in subfertile patients.,22035730:In human, BRDT is the only BET gene expressed exclusively in testicular g…	3677	3	0	1	No	hPGC	1	20	1	n/a	n/a	CPTAC	1.70825	0.528786	0.402117	0.240738	9.64639	0.144132	3.17388	BRDT	1.70825	1.57516	1.70825	7.29406	5.79185	6.6422	6.16025	6.1148	6.79018	6.28122	6.50906	6.86008	6.70088	0.402117	1.11461	1.02761	1.31214	2.1892	1.42552	0.528786	1.94435	2.34158	1.39434	0.240738	0.885193
BRIP1	ENST00000259008	ENSG00000136492.8	protein_coding	12872252:BRIP1 missense mutation found in a BRCA1/2-negative proband with breast cancer.,14576433:findings show that the BRCA1 BRCT domain directly interacts with phosphorylated BACH1; interaction is cell cycle regulated and required for DNA damage-induced checkpoint control during the transition from G2 to M phase of the cell cycle,15125843:The phosphorylated serine 990 and phenylalanine 993 of …	6028	4	0	4	No	hPGC & PGCLC	0	20	n/a	n/a	n/a	Neither	0.980432	0.951201	0.786768	1.06773	5.61958	1.29728	3.20094	BRIP1	0.980432	0.852462	0.980432	6.92211	5.13864	6.48176	6.60974	6.58516	6.01673	6.14271	5.91004	6.1536	6.48141	0.786768	5.30835	5.3442	4.0222	4.60991	3.69423	0.951201	5.73384	5.77411	5.69241	1.06773	6.4363
BTBD18	ENST00000422652	ENSG00000233436.7	protein_coding	n/a	3041	2	0	1	Male	hPGC & PGCLC	n/a	5	n/a	n/a	n/a	n/a	1.03014	0.763687	1.10673	0.814892	3.39279	0.605307	2.81934	BTBD18	1.03014	1.03014	0.212533	3.13266	4.37194	4.41	3.65416	3.8878	0.646314	2.66149	3.7369	4.04437	3.13356	1.10673	2.33201	3.98965	2.93404	3.61519	3.42197	0.763687	2.32237	2.8786	1.40529	0.814892	2.47809
BUB1	ENST00000535254	ENSG00000169679.14	protein_coding	11782350:Sequence alterations of mitotic checkpoint genes, hBUB1 and hBUBR1, were examined, and their gene transcripts were quantified using on-line, real-time quantitative reverse transcription-PCR in surgically resected human colorectal cancers,11792804:As part of a common complex in checkpoint-activated cells, Bub1 monitors different spindle events compared to BubR1 and integrates different si…	3508	4	0	23	No	hPGC & PGCLC	n/a	n/a	0	n/a	1	CPTAC	2.20324	2.25423	1.78434	2.42936	8.03564	2.75408	4.75605	BUB1	2.20324	2.05682	2.20324	7.21532	7.52408	7.9549	8.49603	8.47146	7.99991	7.72897	7.78327	7.90435	8.36486	1.78434	7.2336	6.24749	5.88059	6.32556	4.12567	2.25423	7.90785	8.0064	7.80207	2.42936	8.52218
C10orf95	ENST00000239125	ENSG00000120055.7	protein_coding	n/a	1467	5	0	5	No	hPGC & PGCLC	n/a	n/a	n/a	n/a	n/a	n/a	2.14099	2.92702	1.88577	2.88081		2.28651	2.70835	C10orf95	2.14099	1.93085	2.14099	3.81237	3.07312	3.74547	3.09703	2.83256	5.39843	4.86845	5.62046	5.38728	3.14084	1.88577	2.44027	1.7683	3.50029	2.15229	3.23661	2.92702	4.29394	3.80475	4.6586	2.88081	4.22614
C11orf70	ENST00000434758	ENSG00000137691.12	protein_coding	n/a	2186	1	0	4	No	hPGC & PGCLC	0	0	n/a	n/a	n/a	Neither	1.20549	0.915354	1.12443	1.206	5.38453	2.97794	2.61676	C11orf70	1.20549	1.20549	0.865153	3.14948	2.63519	2.94765	3.84354	4.08026	3.44449	3.37875	1.89123	2.73212	3.37277	1.12443	2.9193	2.77784	1.77287	2.35447	2.17576	0.915354	2.00096	2.22932	1.72953	1.206	2.63631
ZC3H11A	ENST00000495527	ENSG00000058673.16	protein_coding	22928037:PDIP3 and ZC11A associate with the human TREX complex in an ATP-dependent manner and function in mRNA export.,	8387	2	0	33	No	hPGC & PGCLC	0	18	1	1	n/a	CPTAC	0.886088	0.956503	0.965522	0.84005	8.004	1.9582	5.79428	ZC3H11A	0.886088	0.886088	0.857811	8.1014	7.61636	7.91133	7.43162	7.56008	7.58002	7.69773	7.61457	7.23897	7.19446	0.965522	8.22666	8.03765	8.15142	8.01886	8.04325	0.956503	8.02219	8.18097	7.84375	0.84005	7.0455
C12orf66	ENST00000311915	ENSG00000174206.12	protein_coding	n/a	2694	2	0	22	No	hPGC	0	0	0	n/a	0	Neither	1.1492	0.374874	1.0489	1.4506	2.51384	2.55394	3.18665	C12orf66	1.1492	1.1492	1.12973	3.09595	3.39787	3.83382	4.63969	4.29963	3.0435	5.17127	4.0752	4.61509	4.639	1.0489	2.32238	3.35085	2.47141	2.46805	3.19623	0.374874	1.00991	0.0533985	1.58008	1.4506	3.90791
C16orf59	ENST00000569994	ENSG00000162062.14	protein_coding	n/a	2148	4	0	22	No	hPGC & PGCLC	n/a	n/a	n/a	n/a	n/a	n/a	2.11769	2.75158	1.85254	2.35883	2.11668	2.21937	4.25715	C16orf59	2.11769	1.11236	2.11769	4.21917	4.41052	5.59744	4.86883	2.38935	5.00585	4.65781	4.54879	4.61992	4.69924	1.85254	4.72887	3.67761	4.0545	3.11674	3.83333	2.75158	5.91039	5.53666	6.20696	2.35883	5.06676
C16orf87	ENST00000394806	ENSG00000155330.9	protein_coding	n/a	6637	4	0	10	No	hPGC	0	0	n/a	n/a	1	CPTAC	0.632195	0.578545	0.664421	0.647629	5.86046	2.26625	2.98553	C16orf87	0.632195	0.566589	0.632195	5.0864	4.65034	3.76045	4.1824	4.13437	4.58642	4.49393	4.19588	4.27779	4.52542	0.664421	4.22038	4.44862	4.60803	4.58513	4.12196	0.578545	3.8398	3.64339	4.01265	0.647629	4.29831
C17orf53	ENST00000319977	ENSG00000125319.14	protein_coding	n/a	2715	4	0	18	No	hPGC & PGCLC	0	18	n/a	n/a	n/a	Neither	2.03518	2.03126	1.57786	2.19775	6.61429	2.34434	4.14538	C17orf53	2.03518	1.90309	2.03518	6.72556	5.16689	6.14455	6.19536	6.13278	5.53783	5.52553	5.56952	6.64653	6.56109	1.57786	4.22679	4.40378	4.5191	4.15729	4.06473	2.03126	5.51487	5.46846	5.55983	2.19775	5.96689
C17orf67	ENST00000397861	ENSG00000214226.8	protein_coding	n/a	2005	4	0	3	No	hPGC & PGCLC	0	2	n/a	n/a	n/a	Neither	1.20291	0.78035	1.62441	1.39503	2.49492	2.70703	3.22453	C17orf67	1.20291	1.20291	1.13663	4.08152	3.10781	3.90241	2.41183	3.53937	3.70669	2.61036	2.27895	3.56731	3.44499	1.62441	3.37656	2.53996	3.97556	2.70156	3.22645	0.78035	1.5646	2.35402	-0.315699	1.39503	2.79703
C18orf54	ENST00000300091	ENSG00000166845.13	protein_coding	n/a	5229	4	0	6	No	hPGC & PGCLC	n/a	n/a	n/a	n/a	n/a	n/a	1.0848	0.912184	0.985664	1.06318	7.41919	2.38325	2.77405	C18orf54	1.0848	1.0848	1.00699	6.19958	5.67241	5.94155	6.65911	5.8492	5.49853	5.26556	5.86948	5.98312	6.00761	0.985664	5.5608	5.13758	5.44273	5.11118	4.13475	0.912184	4.76981	4.89536	4.63228	1.06318	5.55935
C19orf57	ENST00000454313	ENSG00000132016.11	protein_coding	n/a	2504	5	0	7	No	PGCLC	0	9	n/a	n/a	n/a	Neither	-0.135098	1.21051	0.589796	0.175868	6.68062	2.84237	3.35641	C19orf57	-0.135098	-0.566381	-0.135098	-1.04646	1.30175	-1.41822	2.17366	1.94572	0.926625	0.804301	-0.0416813	-0.338286	2.27636	0.589796	2.13839	0.411976	0.728927	1.57357	1.82781	1.21051	3.03112	2.74388	3.27056	0.175868	0.440373
C1orf112	ENST00000286031	ENSG00000000460.16	protein_coding	23039964:Knockdown of C1orf112 by siRNA in HeLa cells significantly suppressed their growth.,	4331	4	0	13	No	hPGC & PGCLC	0	16	n/a	n/a	n/a	Neither	1.4613	1.40435	1.36059	1.3006	6.75251	2.51926	3.20476	C1orf112	1.4613	1.4613	1.44842	6.93456	6.32891	6.42431	6.69103	7.01323	6.61459	6.27311	6.37079	6.41299	6.3505	1.36059	6.31243	6.07684	5.74582	5.52457	5.65533	1.40435	6.08224	6.35334	5.74813	1.3006	5.6329
C1orf64	ENST00000329454	ENSG00000183888.4	protein_coding	22341523:These results suggest that ERRF plays a role in estrogen-ER-mediated growth of breast cancer cells.,	3037	1	0	1	No	hPGC	n/a	n/a	n/a	n/a	n/a	n/a	0.616179	0.585837	0.963496	0.810188		1.9772	2.85062	C1orf64	0.616179	0.616179	0.542711	2.58201	1.87133	4.98987	2.11764	2.98923	1.64821	2.9044	1.67991	2.04627	2.17852	0.963496	2.69006	3.26285	2.88347	2.68748	3.02333	0.585837	1.77919	1.8805	1.67022	0.810188	2.46054
C21orf33	ENST00000291577	ENSG00000160221.16	protein_coding	15082224:ES1 protein expression was two-fold elevated (P < 0.01) in fetal Down syndrome brain compared to controls and may be a candidate protein involved in the pathogenesis of the brain deficit in DS.,	1667	2	0	1	No	hPGC & PGCLC	0	13	n/a	0	n/a	Neither	3.76628	4.67752	4.45554	4.14377	3.93522	2.10318	3.35624	C21orf33	3.76628	3.10479	3.76628	6.61733	7.06665	7.07565	5.17568	6.13756	7.89731	7.19347	7.47997	6.30759	6.27838	4.45554	7.74032	7.27042	7.52146	7.29498	7.24487	4.67752	7.79743	7.78298	7.81174	4.14377	6.90766
C21orf62	ENST00000536776	ENSG00000205929.10	protein_coding	20494980:The C21orf120 promoter is activated by serum depletion according to promoter reporter assays in HEK 293 cells.,	3887	1	0	3	No	hPGC	0	1	n/a	n/a	n/a	Neither	0.797416	0.688608	1.09179	0.479874	2.46464	2.68234	4.07147	C21orf62	0.797416	0.704326	0.797416	3.56704	2.73772	2.99175	3.47784	3.45425	3.09956	3.43291	3.2625	3.37307	3.43549	1.09179	3.48379	3.90684	4.59276	4.46271	4.4829	0.688608	2.67662	2.84642	2.48413	0.479874	1.86527
C4orf36	ENST00000473559	ENSG00000163633.10	protein_coding	n/a	2299	2	0	1	No	hPGC & PGCLC	n/a	20	n/a	n/a	n/a	n/a	2.56523	2.49986	2.71608	2.37108	5.3279	2.37605	2.83772	C4orf36	2.56523	2.56523	2.3868	6.67668	5.89747	6.28997	6.47126	7.24553	5.48726	6.07321	5.8275	6.46677	6.74063	2.71608	6.06898	6.4894	6.23759	6.12306	6.26493	2.49986	5.74718	5.66296	5.82675	2.37108	5.45112
C5orf34	ENST00000306862	ENSG00000172244.8	protein_coding	n/a	2494	4	0	8	No	hPGC & PGCLC	0	18	n/a	n/a	n/a	Neither	1.72092	1.73873	1.80504	1.98721	4.02834	2.0988	2.95102	C5orf34	1.72092	1.38153	1.72092	4.04677	5.11488	3.44554	3.9164	4.74157	4.91729	5.34613	4.75417	4.29198	5.0046	1.80504	4.81973	4.32464	4.62223	4.33423	4.33609	1.73873	4.33639	4.43771	4.22742	1.98721	4.95611
C6orf163	ENST00000608326	ENSG00000203872.6	protein_coding	n/a	2107	2	0	1	No	hPGC & PGCLC	0	13	n/a	n/a	n/a	Neither	1.65012	1.1548	1.85351	1.41898	6.16495	1.73669	2.7042	C6orf163	1.65012	1.65012	0.902393	3.66201	3.47679	4.47468	5.11076	5.9935	3.05014	1.90134	3.70986	4.27999	4.90392	1.85351	3.57506	3.90895	2.90397	4.34618	4.3332	1.1548	2.43316	1.823	2.86064	1.41898	2.9898
C6orf52	ENST00000503680	ENSG00000137434.11	protein_coding	n/a	676	3	0	6	No	hPGC & PGCLC	n/a	18	n/a	n/a	n/a	n/a	7.37528	4.88644	3.66062	8.11085	3.57699	2.33003	2.99574	C6orf52	7.37528	4.68137	7.37528	3.1646	6.59688	6.51532	4.59332	5.29429	4.98569	5.01537	5.72193	5.25129	5.8132	3.66062	2.44257	1.30112	0.296138	2.46271	3.71695	4.88644	3.30324	3.78502	2.57474	8.11085	5.48293
C8orf37	ENST00000286688	ENSG00000156172.5	protein_coding	22177090:In a ciliary-expressed gene (C8orf37), mutations were identified that are associated with autosomal recessive cone-rod dystrophy and retinitis pigmentosa with early macular involvement.,23788369:Mutations in C8orf37 give rise to an early or adolescent-onset autosomal recessive cone rod dystrophy or retinitis pigmentosa phenotype with early macular atrophy.,25113443:Our study identified t…	3328	1	0	7	No	hPGC & PGCLC	0	7	0	n/a	0	Neither	0.929376	0.936447	1.24333	1.07023	4.59214	2.58334	2.9285	C8orf37	0.929376	0.929376	0.685391	4.77193	3.09296	3.41929	3.82214	3.85722	4.16006	4.00269	2.66338	4.14206	2.28098	1.24333	4.24455	3.80891	4.28198	3.91804	4.35599	0.936447	3.1165	2.25099	3.65369	1.07023	3.56171
C8orf48	ENST00000297324	ENSG00000164743.4	protein_coding	n/a	1444	5	0	2	No	PGCLC	0	1	n/a	n/a	n/a	Neither	-0.585237	2.44588	1.76443	0.569971	3.62223	2.27794	2.51418	C8orf48	-0.585237	-0.585237	-0.781915	-0.2523	-0.226014	-0.624054	1.38286	-0.845083	-0.864174	-0.723463	-0.83248	-1.12908	-0.836363	1.76443	2.08456	3.20614	2.37109	2.53766	2.25941	2.44588	3.53185	0.953078	4.40576	0.569971	0.823038
C9orf43	ENST00000288462	ENSG00000157653.11	protein_coding	n/a	2116	2	0	1	Female	hPGC	n/a	n/a	n/a	n/a	n/a	n/a	1.43856	-0.314242	1.10863	0.821114	8.03694	1.93045	2.87092	C9orf43	1.43856	0.0928316	1.43856	0.196432	2.68215	3.14661	5.98134	5.411	3.04399	3.0472	3.47423	3.9635	5.16696	1.10863	3.11825	1.23983	3.35033	-1.18353	1.90078	-0.314242	-0.664937	-0.183154	-1.39344	0.821114	1.73748
C9orf66	ENST00000382387	ENSG00000183784.6	protein_coding	n/a	2785	2	0	3	No	hPGC	n/a	20	n/a	n/a	n/a	n/a	0.753401	0.530489	1.11399	0.918533	1.86401	2.51645	2.86623	C9orf66	0.753401	0.753401	0.728679	2.12202	3.34994	2.67627	2.09822	3.56486	3.27568	2.02937	2.54184	3.13276	3.57358	1.11399	3.42974	3.346	2.83852	2.74206	3.02801	0.530489	1.47741	1.42051	1.53215	0.918533	2.55812
CABYR	ENST00000486759	ENSG00000154040.20	protein_coding	11820818:sequencing, cloning, expression and characterization,15752768:Northern blot showed that CABYR transcripts were expressed more distinctly in the fetal brain than in the adult brain, suggesting that this protein may play a role during brain development.,16139264:splice variants containing CR-B are expressed during spermiogenesis and assemble into the fibrous sheath of the principal piece; …	2245	3	0	5	No	hPGC & PGCLC	0	n/a	n/a	n/a	n/a	n/a	3.43305	3.09262	1.7887	2.32116	11.8855	2.77939	3.76294	CABYR	3.43305	3.43305	3.35951	7.7513	7.7072	7.76444	8.48656	7.73259	7.62846	7.76917	7.5421	7.99416	7.57412	1.7887	3.76984	4.1842	3.73444	3.68529	4.51585	3.09262	6.94292	7.28222	6.49847	2.32116	5.21101
CAMKMT	ENST00000378494	ENSG00000143919.14	protein_coding	18234729:a deletion of C2orf34 causes atypical hypotonia-cystinuria syndrome,19575798:Two key transcription factors, NRF-2 and YY-1, were further identified to coordinately participate in driving gene expressions of PREPL-C2ORF34 genes pairin an additive manner.,20975703:Calmodulin methyltransferase is an evolutionarily conserved enzyme that trimethylates Lys-115 in calmodulin.,23285036:The CaM K…	1484	5	0	15	No	hPGC & PGCLC	n/a	n/a	1	1	1	CPTAC	3.24041	3.68839	2.93085	4.1004	4.01984	2.69628	3.11284	CAMKMT	3.24041	2.57549	3.24041	6.9844	3.82203	5.54598	5.66537	4.84342	5.16249	4.90954	5.19419	4.80877	5.66338	2.93085	4.39564	2.97407	5.20614	4.28251	4.05649	3.68839	5.47358	5.28289	5.64197	4.1004	6.08499
CBX2	ENST00000310942	ENSG00000173894.10	protein_coding	19107218:hPc2 serves as a SUMO E3 ligase for cystathionine beta-synthase, increasing the efficiency of sumoylation.,22009739:CDYL functions as a molecular bridge between PRC2 and the repressive chromatin mark H3K27me3, forming a positive feedback loop to facilitate the establishment and propagation of H3K27me3 modifications along the chromatin,22419124:Two distinct mechanisms are involved in CBX2…	4639	3	0	20	No	hPGC & PGCLC	0	12	1	n/a	1	CPTAC	1.19159	1.12449	1.1575	1.23953	4.0027	2.61067	5.42178	CBX2	1.19159	1.19159	1.09694	6.02974	5.74845	6.42352	5.52779	5.87205	5.08871	6.07661	6.41155	5.56655	5.81528	1.1575	5.16635	4.96534	5.56727	5.64399	5.39767	1.12449	5.21651	4.83412	5.51848	1.23953	5.75019
CCDC121	ENST00000324364	ENSG00000176714.9	protein_coding	n/a	2340	1	0	9	No	hPGC & PGCLC	n/a	19	0	n/a	n/a	Neither	1.40194	1.40698	1.67236	0.575629	5.09597	2.76222	2.57886	CCDC121	1.40194	1.22163	1.40194	2.85862	3.98444	5.21867	4.42339	5.90969	4.22075	3.28054	4.47108	4.49641	4.82475	1.67236	4.3516	3.96913	4.02829	3.52928	3.5105	1.40698	3.29233	3.31553	3.26875	0.575629	1.34697
CCDC138	ENST00000609740	ENSG00000163006.11	protein_coding	n/a	3284	4	0	5	No	hPGC & PGCLC	0	8	0	n/a	1	CPTAC	0.85713	0.771707	1.10611	1.48054	4.90193	2.03264	2.79366	CCDC138	0.85713	0.75189	0.85713	2.46921	2.5886	4.83442	5.09633	2.82752	2.85733	3.48347	3.59685	2.81481	3.14818	1.10611	4.48414	3.37831	3.10324	3.57467	3.12465	0.771707	2.53429	2.93762	1.97245	1.48054	4.86209
CCDC15	ENST00000529051	ENSG00000149548.14	protein_coding	n/a	3908	4	0	1	No	hPGC & PGCLC	n/a	19	n/a	n/a	n/a	n/a	0.780356	0.866538	0.689059	0.842213	7.04863	2.305	2.54506	CCDC15	0.780356	0.661605	0.780356	4.06623	2.58555	4.68105	4.60947	5.67856	3.86939	3.04963	3.58914	4.21592	4.34199	0.689059	3.20892	3.09171	2.46524	2.39081	1.92258	0.866538	3.38643	3.68664	3.00687	0.842213	3.29137
CCDC18	ENST00000343253	ENSG00000122483.17	protein_coding	n/a	4838	4	0	4	No	hPGC & PGCLC	0	15	1	n/a	n/a	CPTAC	1.04879	1.25721	0.923832	1.04692	6.06942	2.42575	4.21564	CCDC18	1.04879	1.04879	1.03344	5.81072	5.07404	5.51425	6.16991	6.59297	5.05682	4.9998	5.95066	5.65796	6.05954	0.923832	4.15784	5.19651	4.30231	4.11525	4.2623	1.25721	6.08237	5.96807	6.18828	1.04692	5.06502
CCDC65	ENST00000266984	ENSG00000139537.10	protein_coding	17089017:NYD-SP28, a sperm tail protein, was cloned and characterized.,23991085:Mutation in CCDC65, a nexin-dynein regulatory complex member, resulted in a frameshift mutation and PCD,	2075	2	0	6	No	hPGC & PGCLC	n/a	20	n/a	n/a	1	CPTAC	1.7625	2.44043	2.26362	2.61053	6.03517	2.74363	3.54664	CCDC65	1.7625	1.53004	1.7625	6.05755	4.15784	3.17483	5.21738	4.69797	3.65718	5.42592	4.89241	5.23052	5.68499	2.26362	4.23959	5.23769	4.29283	4.39928	5.01648	2.44043	5.06389	5.25447	4.84424	2.61053	5.41686
CCL22	ENST00000219235	ENSG00000102962.4	protein_coding	11981828:Chronic lymphocytic leukemia B cells are endowed with the capacity to attract CD4+, CD40L+ T cells by producing CCL22, suggesting a vicious circle, leading to the progressive accumulation of the neoplastic cells.,12642832:Neither MDC release nor MDC mRNA was detected in any of the 3 types of fibroblasts stimulated with any of the cytokines examined.,12715916:important role in the product…	2926	5	0	8	No	hPGC & PGCLC	n/a	n/a	n/a	n/a	n/a	n/a	0.709862	0.741203	1.09115	0.996995	1.17711	2.54996	4.82547	CCL22	0.709862	0.709862	0.538756	3.2524	2.07705	2.81652	2.36401	2.77991	1.5764	2.50561	2.90355	2.60694	2.14478	1.09115	2.9917	3.43521	3.31159	3.15623	3.01816	0.741203	2.16876	2.43672	1.83941	0.996995	2.91721
CCR4	ENST00000330953	ENSG00000183813.6	protein_coding	11861261:CCR4 is expressed with high frequency in adult T-cell leukemia and human T-cell leukemia virus type 1-transformed T cells and in ATL skin lesions.,12070001:CCR4 is mainly expressed by a high cytokine (interleukin-4/interleukin-2)-producing (CD4) subset of natural killer t-cells.,12270118:Selective CCL5/RANTES-induced mast cell migration through interactions with chemokine receptors,12406…	3093	5	1	1	No	hPGC & PGCLC	0	1	n/a	n/a	n/a	Neither	0.900882	0.908553	1.16967	1.06428	2.95964	1.98894	2.43162	CCR4	0.900882	0.900882	0.876961	3.17233	2.84497	3.73644	2.78643	3.61057	2.84424	3.1318	2.71244	2.98143	2.76514	1.16967	3.41858	3.96518	3.38763	3.96924	3.16047	0.908553	2.81016	3.22338	2.22882	1.06428	3.29181
CD101	ENST00000256652	ENSG00000134256.12	protein_coding	21159825:Results suggest a possible role for CD101 expression and function in the control of certain manifestations of rheumatoid arthritis pathology.,21467233:Single Nucleotide Polymorphism in CD101 gene may be associated with pancreatic cancer.,25421756:Low expression of CD39(+) /CD45RA(+) on regulatory T cells (Treg ) cells in type 1 diabetic children in contrast to high expression of CD101(+)…	3537	4	0	1	No	PGCLC	0	14	0	n/a	n/a	Neither	-0.601871	0.927745	0.854789	0.547696	2.61107	2.21994	2.34444	CD101	-0.601871	-0.604336	-0.601871	2.15568	-1.51847	-0.331547	-0.909591	-2.13754	-0.156629	-0.0159189	-2.12494	1.74838	-2.12882	0.854789	3.37707	2.66857	3.58113	2.53471	2.61903	0.927745	3.28143	2.88301	3.5933	0.547696	1.9372
CD160	ENST00000369290	ENSG00000117281.15	protein_coding	11978774:BY55 functions as a co-receptor in TCR signal transduction of a human cytotoxic effector T lymphocyte subset lacking CD28 expression,15073036:CD94-expressing cells with cytolytic activity against the recipient's leukemic and tumor cells without enhancement of alloresponse might be able to be expanded from donor G-PBMCs.,15494480:The CD160 receptor represents a unique triggering surface m…	3386	2	0	1	No	PGCLC	n/a	n/a	n/a	n/a	n/a	n/a	-0.0220301	0.847928	0.495473	0.513683	2.32551	2.56954	2.38898	CD160	-0.0220301	-0.0220301	-0.142029	1.68811	0.129437	2.46836	2.73832	-0.0745938	0.491277	3.25648	2.63845	1.6414	-0.480911	0.495473	0.703046	2.22456	1.55661	2.04511	1.39247	0.847928	2.87109	2.1386	3.35459	0.513683	1.73933
CD3EAP	ENST00000309424	ENSG00000117877.10	protein_coding	16809778:model for CAST/hPAF49 function in which the network of interactions of Pol I-specific subunits with UBF facilitates conformational changes of the polymerase, leading to stabilization of the Pol I-template complex and, thereby, activation of transcription,16817948:The ASE-1 polymorphism was associated with an increased risk of adenomas, OR of 1.39 (95% CI 1.06-1.81), which upon stratifica…	3283	5	0	15	No	hPGC & PGCLC	0	20	1	1	1	CPTAC	1.69924	1.67988	1.41445	2.03044		2.88385	3.20074	CD3EAP	1.69924	1.64765	1.69924	5.51695	5.40922	6.06137	5.48332	6.13488	5.86377	5.77809	5.90144	6.00338	5.57861	1.41445	4.72743	4.77608	4.79758	4.37261	4.49593	1.67988	5.51505	5.65078	5.36521	2.03044	6.66592
CD70	ENST00000245903	ENSG00000125726.10	protein_coding	11980654:Identification of CD70-mediated apoptosis of immune effector cells as a novel immune escape pathway of human glioblastoma,12009595:intragraft gene expression is not a risk factor for acute cardiac allograft rejection,12100033:Impaired up-regulation of CD70 and CD86 in naive B cells from patients with CVID suggests an intrinsic signalling or expression defect at the level of naive B cells…	910	4	0	7	No	PGCLC	n/a	n/a	n/a	n/a	n/a	n/a	-0.217628	1.99272	0.399715	-0.751971		1.83948	5.43069	CD70	-0.217628	-0.588974	-0.217628	1.41383	0.440118	0.0420787	-0.535966	-0.17895	-0.198042	-0.0573312	-0.166348	1.53705	-0.17023	0.399715	-0.571236	-0.127728	1.45226	0.0338662	0.118185	1.99272	1.81337	2.61921	-0.176036	-0.751971	-0.684293
CDC25A	ENST00000302506	ENSG00000164045.11	protein_coding	11752153:human papillomavirus type 16 E7 maintains elevated levels of the cdc25A tyrosine phosphatase during deregulation of cell cycle arrest,11805096:examination of catalytic mechanism,11912208:Identification of epidermal growth factor receptor as a target of Cdc25A protein phosphatase,12234927:propose that a dual mechanism of regulated degradation allows for fine tuning of Cdc25 A abundance in…	3768	4	0	19	No	hPGC & PGCLC	n/a	n/a	n/a	n/a	n/a	n/a	1.86087	1.59934	1.3342	1.84269	5.45231	1.98724	5.21022	CDC25A	1.86087	1.77897	1.86087	6.85583	6.70314	7.45165	7.31353	7.25702	7.4508	7.01175	7.66796	7.14182	7.20408	1.3342	5.70083	5.09854	4.37202	4.94979	4.65329	1.59934	6.0263	6.26516	5.73989	1.84269	6.94326
CDC25C	ENST00000323760	ENSG00000158402.18	protein_coding	11842186:Analysis of cell cycle profile and cell cycle regulatory proteins indicated that arsenite arrested cell cycle at G(2)/M phase, partially through induction of cell division cycle 25 (Cdc25) isoform C (Cdc25C) degradation via ubiquitin-proteasome pathways,11897663:results suggest that Plk1 phosphorylates Cdc25C on Ser198 and regulates nuclear translocation of Cdc25C during prophase,1192544…	2114	4	0	15	No	hPGC & PGCLC	0	20	n/a	n/a	n/a	Neither	1.94057	3.07934	2.01455	2.883	5.89245	1.53493	3.53962	CDC25C	1.94057	1.78938	1.94057	3.78276	5.26848	3.82604	5.14281	3.99733	5.28636	5.60927	5.27583	4.10237	4.56793	2.01455	4.78258	4.2412	4.17482	4.62518	2.7095	3.07934	6.50972	6.63199	6.37611	2.883	6.09466
CDC45	ENST00000407835	ENSG00000093009.9	protein_coding	16912045:the Chk1-mediated S-phase checkpoint targets initiation factor Cdc45 via a Cdc25A/Cdk2-independent mechanism,17046832:MCM4 phosphorylation by Cdc7 kinase facilitates its interaction with Cdc45 on chromatin,17557111:CDC45L is part of the GINS complex.,17573775:Cdc45 may play an important role in elongation of DNA replication by bridging the processive DNA polymerases delta and epsilon wit…	2070	4	0	24	No	hPGC & PGCLC	0	16	n/a	n/a	n/a	Neither	2.94339	3.31943	2.34466	3.16268	5.93736	2.96913	5.31865	CDC45	2.94339	2.77482	2.94339	5.90057	6.19694	6.86761	6.92939	5.74388	7.04253	6.27268	6.91942	6.09282	6.58659	2.34466	5.57399	5.17843	4.23619	4.70615	3.97689	3.31943	6.87122	7.00337	6.72573	3.16268	6.54675
CDC6	ENST00000209728	ENSG00000094804.9	protein_coding	11779870:Nuclear organization of DNA replication initiation proteins,11846807:CHROMATIN CELLL CYCLE,12006585:downregulation in prostate cancer,12151338:HuCdc6 is cleaved by caspase 3 during apoptosis to prevent a wounded cell from replicating and to facilitate death,12429841:Results show that geminin, cdt1 and cdc6 are differentially regulated during megakaryocytic differentiation and suggest an …	3060	4	0	25	No	hPGC & PGCLC	0	20	n/a	n/a	n/a	Neither	2.18077	2.4614	1.73371	2.99221	7.09516	2.43572	4.6743	CDC6	2.18077	2.16033	2.18077	7.59202	7.13761	6.6234	6.82558	6.61062	7.45111	6.87958	7.35785	6.67315	7.00795	1.73371	6.22607	5.7593	4.83195	4.88419	3.41299	2.4614	7.53187	7.71301	7.32467	2.99221	9.15615
CDCA2	ENST00000330560	ENSG00000184661.13	protein_coding	16492807:Repo-Man forms an essential complex with protein phosphatase 1 (PP1) gamma and is required for the recruitment of PP1 to chromatin,20188555:This study reports essential DNA damage response regulation mediated by Repo-Man-protein phosphatase 1 and further delineate underlying mechanisms.,21514157:Repo-Man promotes H3T11ph dephosphorylation by an indirect mechanism but directly and specifi…	3716	4	0	18	No	hPGC & PGCLC	0	11	n/a	n/a	1	CPTAC	1.72048	1.85549	1.31814	1.9111	7.57142	1.82331	4.14533	CDCA2	1.72048	1.72048	1.60346	6.78916	6.3933	6.71963	7.27027	7.47423	7.01294	6.16078	6.76674	5.95845	6.46884	1.31814	5.08545	5.09039	4.82617	5.26144	3.84326	1.85549	6.89501	7.1051	6.64902	1.9111	7.10166
CDKL1	ENST00000356146	ENSG00000100490.9	protein_coding	22369697:High expression of CDKL1 protein was associated with gastric cancer.,22804458:CDKL1 was overexpressed in breast cancer patients and had a positive detection efficiency of 77% (144/186).,	2962	2	0	1	Female	hPGC	0	1	n/a	n/a	n/a	Neither	0.535641	0.668905	0.897691	0.985076		2.64338	2.46551	CDKL1	0.535641	0.248982	0.535641	1.29616	0.737485	2.1468	3.11895	2.57785	1.90668	2.04739	1.83146	1.83441	1.58657	0.897691	3.18556	2.33956	2.62409	2.79066	2.11599	0.668905	1.9813	2.03205	1.92869	0.985076	2.9178
CDKL2	ENST00000429927	ENSG00000138769.10	protein_coding	16631599:We hypothesized that LA might induce dissociation of p56(Lck) from CD4, thus leading to its downmodulation.,25333262:High CDKL2 promotes epithelial-mesenchymal transition and breast cancer progression.,	3371	2	0	3	No	PGCLC	n/a	n/a	0	n/a	n/a	Neither	-0.322539	0.931127	0.472081	0.91422	7.91896	2.95074	3.0149	CDKL2	-0.322539	-0.547956	-0.322539	-1.47541	-1.44912	-1.84716	0.574796	1.51677	-1.08728	1.22336	1.64485	-0.352191	3.46409	0.472081	-0.138546	2.84101	1.6785	-1.85537	1.81391	0.931127	3.13883	1.60444	3.86546	0.91422	3.08184
CDKN3	ENST00000541304	ENSG00000100526.19	protein_coding	12745075:Identification of a KAP domain that interacts with cyclin-dependent kinase 2.,15147518:In choline-deficient neuroblastoma cells, the promoter of the cyclin-dependent kinase inhibitor 3 gene (CDKN3) was hypomethylated. This was associated with increased expression of CDKN3 gene product kinase-associated phosphatase (KAP),15671017:HTm4 binding to KAP.Cdk2.cyclin A complex enhances the phos…	1064	4	0	27	No	hPGC & PGCLC	n/a	n/a	n/a	n/a	1	CPTAC	4.80209	4.88348	5.01946	6.91729	9.1084	2.75326	5.30908	CDKN3	4.80209	4.76742	4.80209	6.59766	5.07254	5.81652	6.29376	5.72477	5.91625	5.10943	5.51498	6.26568	6.29071	5.01946	6.23663	4.89464	4.64174	5.48073	4.79952	4.88348	5.19602	5.45254	4.88381	6.91729	7.36
CENPA	ENST00000335756	ENSG00000115163.14	protein_coding	11884609:CENP-A, -B, and -C chromatin complex that contains the I-type alpha-satellite array constitutes the prekinetochore in HeLa cells,12839935:Overexpression of this protein plays an important role for aneuploidy in colorectal cancers.,14667408:phosphorylation of CENP-A on Ser-7 by Aurora-A in prophase is essential for kinetochore function.,15282608:the centromere-targeting domain of CENP-A c…	1447	4	0	21	No	hPGC & PGCLC	0	20	n/a	n/a	n/a	Neither	5.18052	5.19461	3.23738	4.47423	2.41241	2.49693	5.48638	CENPA	5.18052	5.18052	4.81992	8.29545	8.65057	8.57508	7.90865	7.49622	9.22823	8.25938	8.95406	7.72279	6.97442	3.23738	4.46008	4.52507	5.36809	5.1461	2.77099	5.19461	7.5166	7.58912	7.44024	4.47423	6.47421
CENPE	ENST00000265148	ENSG00000138778.11	protein_coding	12686615:MPS1 is required by cells to arrest in mitosis in response to spindle defects and kinetochore defects resulting from the loss of the kinesin-like protein.,15159587:x-ray crystallographic analysis of the motor domain of human kinetochore-associated protein CENP-E using an automated crystallization procedure,15181147:Depletion of CENP-E leads to chromosomes missegregation and cell death du…	8563	4	0	12	No	hPGC & PGCLC	0	13	0	n/a	n/a	Neither	0.698823	0.728591	0.559864	0.764097	6.53207	1.93481	3.19044	CENPE	0.698823	0.698823	0.632471	6.65741	5.98402	6.00266	7.22279	7.16052	6.29059	5.41585	6.21234	6.15149	6.75546	0.559864	4.88807	5.15773	4.90924	4.84954	3.86129	0.728591	6.23892	6.41294	6.041	0.764097	6.54296
CENPF	ENST00000366955	ENSG00000117724.12	protein_coding	12154071:Data suggest that farnesylation of Cenp-F is required not only for its localisation to the nuclear envelope and kinetochores but also for timely progression through G2/M and its degradation after mitosis.,12974617:Data show that mitosin associates preferentially with kinetochores of unaligned chromosomes.,14720137:CENP-F expression presents a theoretical advantage for the analysis of the…	10287	4	0	25	No	hPGC & PGCLC	0	16	1	n/a	1	CPTAC	0.827923	0.870543	0.706808	0.82088	7.80365	2.83289	5.01127	CENPF	0.827923	0.827923	0.813591	9.01207	8.51685	8.75941	9.79415	9.56809	8.76309	8.36941	8.80524	8.76807	9.03961	0.706808	7.59262	7.49435	7.00963	7.69177	5.98351	0.870543	8.95527	9.00457	8.90423	0.82088	8.44439
CENPI	ENST00000372927	ENSG00000102384.13	protein_coding	16622420:The CENP-H-I complex may function, in part, as a marker directing CENP-A deposition to centromeres.,18045986:the vertebrate KNL1 counterpart is essential for chromosome segregation and is required to localize a subset of outer kinetochore proteins.,21888900:demonstrates that CENPI, a centromere protein that localizes to the inner kinetochore structure, is a human autoantigen. The signifi…	3241	4	0	9	No	hPGC & PGCLC	n/a	n/a	n/a	n/a	n/a	n/a	1.10588	1.57267	1.19932	1.74137	1.67663	1.32081	2.79184	CENPI	1.10588	1.01258	1.10588	3.28177	4.03388	4.04247	5.00657	4.66097	3.58417	4.61796	5.02352	4.98067	4.96305	1.19932	4.58495	4.26859	2.78968	3.90181	3.14367	1.57267	5.09704	4.72531	5.39234	1.74137	5.64378
CENPK	ENST00000396679	ENSG00000123219.12	protein_coding	18045986:the vertebrate KNL1 counterpart is essential for chromosome segregation and is required to localize a subset of outer kinetochore proteins.,	1723	4	0	16	No	hPGC & PGCLC	n/a	n/a	n/a	n/a	1	CPTAC	2.86593	2.44114	2.42992	3.14904	4.78943	2.22316	3.8574	CENPK	2.86593	2.82994	2.86593	5.66277	5.24705	4.87598	5.85593	5.49998	5.68833	4.99896	5.35561	4.93799	5.71614	2.42992	4.6163	4.47485	4.03377	3.63644	3.95209	2.44114	4.20608	4.36119	4.03226	3.14904	5.42579
CENPL	ENST00000495275	ENSG00000120334.15	protein_coding	26698661:Study demonstrate that the CENP-L-N complex plays a crucial role at the core of the 16-subunit Constitutive Centromere-Associated Network through interactions with CENP-C and CENP-H-I-KM.,	2471	4	0	18	No	hPGC & PGCLC	0	13	n/a	n/a	n/a	Neither	1.60808	1.30159	1.87522	1.70485	4.32865	1.74156	2.89576	CENPL	1.60808	1.58054	1.60808	4.80557	4.67139	4.09278	3.90552	4.96486	4.03323	4.22943	4.50102	4.18335	3.97358	1.87522	4.72907	4.93891	4.42614	4.47535	4.53501	1.30159	3.21624	3.59309	2.70474	1.70485	4.21269
CEP128	ENST00000555265	ENSG00000100629.16	protein_coding	n/a	4637	4	0	2	No	hPGC & PGCLC	0	19	0	n/a	0	Neither	1.29809	1.26559	1.0849	1.25603	6.7736	1.81198	2.97127	CEP128	1.29809	1.29809	1.257	6.80605	6.05087	6.01925	6.57831	6.49694	6.00729	5.97712	5.82869	6.47088	6.2975	1.0849	5.47183	5.33037	4.31246	5.17647	4.5104	1.26559	5.86854	5.93292	5.80114	1.25603	5.82421
CEP57L1	ENST00000521277	ENSG00000183137.14	protein_coding	n/a	3824	4	0	3	Female	hPGC	0	20	n/a	n/a	n/a	Neither	0.796032	0.49367	0.987562	0.620299	5.03902	2.87655	3.11138	CEP57L1	0.796032	0.0896153	0.796032	0.342689	3.95394	1.87783	3.39289	4.17617	3.15708	3.67888	3.43493	3.16634	3.04403	0.987562	3.31182	3.84552	3.98598	3.77008	3.87993	0.49367	1.88779	2.28503	1.33778	0.620299	2.37202
CEP72	ENST00000264935	ENSG00000112877.7	protein_coding	19536135:Findings show that Cep72 is the key protein essential for maintaining microtubule-organizing activity and structural integrity of the centrosome.,25710658:In this study an inherited polymorphism in the promoter region of CEP72 was associated with increased risk and severity of vincristine-related peripheral neuropathy.,26618658:aim of this study was to determine whether the CEP72 rs92460…	2422	5	0	20	No	hPGC & PGCLC	0	19	n/a	n/a	n/a	Neither	1.53246	1.80674	1.97777	2.03229	3.63755	2.76456	3.08368	CEP72	1.53246	1.50154	1.53246	5.55616	4.31326	5.70663	3.63674	4.53807	3.71163	3.81581	4.70679	5.10207	5.3244	1.97777	4.88687	4.70794	4.72182	5.11346	4.43385	1.80674	4.37592	3.57618	4.88744	2.03229	4.92221
CEP76	ENST00000593250	ENSG00000101624.10	protein_coding	19460342:Enforced Cep76 expression specifically inhibits centriole amplification in cells undergoing multiple rounds of duplication without preventing the formation of extra procentrioles from a parental template.,	3300	4	0	2	No	hPGC & PGCLC	0	20	0	n/a	1	CPTAC	1.51146	1.33262	1.33682	1.41998	7.46569	2.67572	2.42538	CEP76	1.51146	1.36015	1.51146	5.22773	4.48848	4.72271	5.20542	4.91672	4.98782	5.36027	4.99749	5.30057	5.12099	1.33682	4.61463	4.38878	4.25669	4.38479	4.38894	1.33262	4.39765	4.51557	4.26922	1.41998	4.68593
CHAC2	ENST00000295304	ENSG00000143942.4	protein_coding	n/a	1318	4	0	21	No	hPGC & PGCLC	0	0	1	n/a	1	CPTAC	1.74155	2.94417	2.63701	4.33538	3.73942	2.92098	3.97883	CHAC2	1.74155	1.42596	1.74155	1.87942	3.71306	3.09263	2.38905	2.8716	2.58947	4.45265	3.46917	3.75752	2.29536	2.63701	3.84855	3.0383	3.79231	2.49945	3.7537	2.94417	3.88042	3.30719	4.28955	4.33538	5.71403
CHEK1	ENST00000534070	ENSG00000149554.12	protein_coding	11821419:utilization of peptide library analyses to develop specific, highly preferred substrate motifs for hCds1/Chk2 and Chk1,11896572:radiation induced phosphotylation of chK1 is associated with p53-dependent cell cycle arrest pathways in tumor,11912127:An ATM-independent S-phase checkpoint response involves CHK1 pathway.,12150968:role in mediating G(2)M checkpoint in relation to the cellular …	3489	4	0	23	No	hPGC & PGCLC	n/a	n/a	1	n/a	1	CPTAC	2.42554	2.09627	1.70584	2.23489	5.35559	2.37967	4.24109	CHEK1	2.42554	2.42554	2.25718	8.92926	8.46269	8.7897	8.60264	8.72923	9.05291	8.4775	8.52777	8.37296	7.87531	1.70584	6.14094	6.3171	6.14759	5.58684	5.32906	2.09627	7.31389	7.2975	7.3301	2.23489	7.79753
CHODL	ENST00000299295	ENSG00000154645.13	protein_coding	12079284:cloning and characterization; localized at chromosome 21q21,12621022:study describes the molecular characterization of novel members of the chondrolectin family associated with T cell maturation and a subcellular localization of chondrolectin f isoform in the endoplasmic reticulum-Golgi apparatus,17606388:CHODLDeltaE/CHODLfDeltaE protein variant localizes in the late endoplasmic reticulu…	2542	3	0	3	No	hPGC & PGCLC	0	0	n/a	n/a	n/a	Neither	1.71689	1.76528	0.562906	0.33057	5.57012	2.98724	3.72347	CHODL	1.71689	0.52676	1.71689	5.95418	4.04556	4.23248	4.78936	1.33902	4.36433	4.8182	4.87519	4.57858	4.45627	0.562906	0.531701	1.71217	1.19262	1.1368	2.09559	1.76528	4.48733	4.48296	4.49169	0.33057	0.840309
CHRNA5	ENST00000299565	ENSG00000169684.13	protein_coding	18165968:From a panel of 59 single-nucleotide polymorphisms (SNPs) located on 11 candidate genes, we identify four SNPs (one each on CHRNA5 and CHRNA2 and two on CHAT) that appear to have pharmacogenetic relevance in smokin cessation therapy.,18227835:A common haplotype in the CHRNA5/CHRNA3 gene cluster on chromosome 15 contains alleles, which predispose to nicotine dependence.,18385676:CHRNA5 an…	3617	1	0	1	No	hPGC & PGCLC	0	0	n/a	n/a	n/a	Neither	1.13953	1.52018	1.07094	1.53203	2.38818	1.31295	3.9469	CHRNA5	1.13953	1.13953	1.02998	5.60289	4.12169	5.21109	4.29336	5.4449	4.36569	4.62424	3.72544	4.94707	5.1057	1.07094	4.00776	3.90378	4.08589	3.99721	3.21479	1.52018	5.49847	5.30078	5.67231	1.53203	5.54137
CHRNB4	ENST00000261751	ENSG00000117971.11	protein_coding	12663058:CHRNB4 subunit is expressed in the soma of the majority of pyramidal cells, with fairly consistent immunoreactivity observed throughout the different regions of the hippocampus.,12912995:absence of differences in the pharmacological profile of nicotinic receptor alpha3beta4 argues against role for incorporated beta3 subunit in formation of agonist binding sites while changes in channel k…	2617	1	0	1	No	hPGC & PGCLC	n/a	n/a	n/a	n/a	n/a	n/a	1.62601	1.15641	1.69051	1.35006	6.3621	1.0941	4.0238	CHRNB4	1.62601	0.787078	1.62601	2.05978	4.00361	3.91042	4.76024	6.10443	4.25526	4.92649	4.81747	5.72732	5.45554	1.69051	4.72497	4.97765	4.2013	4.18232	3.68167	1.15641	3.02632	1.09523	3.82355	1.35006	3.5331
CHST4	ENST00000338482	ENSG00000140835.9	protein_coding	12107080:Ectopic expression of a GlcNAc 6-O-sulfotransferase, GlcNAc6ST-2, in colonic mucinous adenocarcinoma,12218059:involved in enzymatic synthesis in vitro of the disulfated disaccharide unit of corneal keratan sulfate,16386360:N-acetylgluosamine-6-O-sulfotransferase is overexpressed in a subgroup of paediatric precursor-B acute lymphoblastic leukaemia,19156517:GlcNAc6ST2 could therefore be a…	2409	5	0	2	No	PGCLC	0	0	n/a	n/a	1	CPTAC	-0.657304	0.756549	0.752817	2.07401		1.9647	4.62481	CHST4	-0.657304	-0.657304	-0.775196	-0.990663	-0.964378	-1.36242	-0.940462	-1.58345	-1.60254	-1.46183	-1.57084	-1.86745	0.747202	0.752817	2.11173	2.55524	-1.5372	2.53626	0.298652	0.756549	1.82253	-1.37025	2.7414	2.07401	4.9963
CKAP2L	ENST00000541405	ENSG00000169607.12	protein_coding	24260314:Radmis, the mouse ortholog of human CKAP2L, is important to mitotic spindle formation and cell-cycle progression of neural stem/neural progenitor cells in mouse. It is abundantly expressed in stem cells, but is down-regulated during differentiation.,25439729:Loss-of-function mutations in CKAP2L are a major cause of Filippi syndrome.,	4728	4	0	17	No	hPGC & PGCLC	0	13	n/a	n/a	1	CPTAC	1.11521	1.24812	1.01738	1.21725	5.922	2.12348	3.43534	CKAP2L	1.11521	1.04078	1.11521	5.124	4.92081	5.21938	6.71428	6.79911	5.70544	5.27274	6.25078	5.61919	5.69088	1.01738	5.5553	4.8873	4.64987	4.87574	3.20033	1.24812	5.90111	6.04497	5.74129	1.21725	5.75516
CLDN20	ENST00000367165	ENSG00000171217.5	protein_coding	n/a	1207	2	0	1	No	hPGC & PGCLC	n/a	n/a	n/a	n/a	n/a	n/a	4.41194	4.84387	3.60757	4.43597	1.36429	1.94095	2.92706	CLDN20	4.41194	4.37494	4.41194	5.43261	5.28056	5.51723	5.51598	6.50103	5.32521	6.02703	5.42617	6.19565	6.24246	3.60757	4.30668	4.89105	4.78174	3.87431	3.41114	4.84387	5.84655	5.81658	5.87591	4.43597	5.35421
CLDN6	ENST00000396925	ENSG00000184697.6	protein_coding	12736707:CLDN6, clustered with CLDN9 at human chromosome 16p13.3, is a four-transmembrane protein with WWCC motif, defined by W-X(17-22)-W-X(2)-C-X(8-10)-C.,17804490:CLDN6 and CLDN9, but not CLDN1, are expressed in peripheral blood mononuclear cells, an additional site of HCV replication.,18234789:claudin-6 and claudin-9 expressed in CD81+ cells also enable the entry of HCV pseudoparticles derive…	1736	3	0	4	No	hPGC & PGCLC	n/a	n/a	n/a	n/a	0	Neither	3.60845	5.45835	0.898662	5.9302		1.22452	7.53439	CLDN6	3.60845	2.62251	3.60845	8.59835	4.55268	6.93043	5.78959	5.58966	6.63168	6.85633	7.09658	6.4632	6.26426	0.898662	0.496936	0.525406	2.3949	1.687	1.77132	5.45835	9.47569	9.42547	9.52422	5.9302	10.2948
CLEC3A	ENST00000567430	ENSG00000166509.10	protein_coding	19173304:CLEC3A binds to heparan sulfate proteoglycans on cell surface, leading to the enhancement of cell adhesion to integrin ligands on ECM; cleavage of CLEC3A by MMP-7 weakens the stable adhesion of tumor cells to the matrix,	1201	5	0	1	No	hPGC & PGCLC	n/a	11	n/a	n/a	n/a	n/a	1.68053	1.92314	3.20535	2.96217		1.94643	2.35619	CLEC3A	1.68053	1.35286	1.68053	4.01354	1.62478	2.64178	3.38566	3.59068	3.1021	2.8643	2.01832	2.83719	3.01443	3.20535	3.27639	3.86429	4.11085	3.54046	4.24145	1.92314	2.30969	1.95588	2.59359	2.96217	3.55756
CLSPN	ENST00000251195	ENSG00000092853.13	protein_coding	12766152:Claspin has a potentially critical role in replication checkpoint control in mammalian cells,15096610:determination of properties of both a tumor suppressor and an oncogene,15226314:has a ring-like structure and binds with high affinity to branched DNA molecules.,15279790:Claspin has roles in the Chk1 pathway and functions in checkpoint control [review],16123041:cleavage of Claspin by ca…	4744	4	0	9	No	hPGC & PGCLC	n/a	n/a	n/a	n/a	n/a	n/a	1.3798	1.33075	0.963888	1.37804	7.91644	1.34812	3.98856	CLSPN	1.3798	1.3798	1.30401	7.76129	6.54579	6.76582	8.05269	7.8387	6.54391	6.18621	6.62391	7.28802	7.42345	0.963888	5.14463	4.96584	4.00869	4.76023	3.19545	1.33075	6.31307	6.17172	6.4418	1.37804	6.53742
CLUL1	ENST00000581619	ENSG00000079101.16	protein_coding	n/a	2441	1	0	2	No	hPGC	1	5	0	n/a	n/a	Neither	1.10162	-0.610651	1.53504	0.240425	2.27713	1.9593	2.7193	CLUL1	1.10162	0.958014	1.10162	3.07776	2.33851	2.52544	4.46676	4.20487	3.83786	2.68906	2.86955	5.1022	4.4937	1.53504	4.13451	1.25609	3.83608	4.6327	3.01658	-0.610651	-1.4906	-1.38929	-1.59957	0.240425	0.586878
CMTM1	ENST00000379500	ENSG00000089505.17	protein_coding	12782130:Bioinformatics based on CKLF2 cDNA and protein sequences in combination with experimental validation identified CKLFSF1-8 gene clusters, between the SCY and the TM4SF gene families. The 8 family members were cloned and characterized.,15147728:gene structure, mapping to chromsome 16, identification of altenative transcription start sites, expression in spermatocyte and testes,15778092:nov…	1060	2	0	1	No	PGCLC	n/a	2	n/a	n/a	n/a	n/a	-0.376487	2.16771	3.97746	3.28712	6.02532	2.61319	2.80693	CMTM1	-0.376487	-0.376487	-0.394498	0.193707	0.219992	-0.178047	0.828871	-0.399076	-0.418167	3.62943	-0.386474	3.22381	2.417	3.97746	3.53057	3.90007	4.17073	3.98367	5.02734	2.16771	2.29777	2.39908	2.1888	3.28712	3.48435
CNGA1	ENST00000402813	ENSG00000198515.13	protein_coding	12362048:Novel homozygous mutation R28X truncates CNGA1 very prematurely in patients with autosomal recessive retinitis pigmentosa.,12388767:isolated an endogenous transcript (anti-CNG1) that is antisense to CNG1 mRNA; data suggest the suppression of CNG(alpha)1 expression by anti-CNG1 may play an important role in neuronal functions, especially in synaptic plasticity and cortical development,124…	2857	5	0	2	Male	hPGC & PGCLC	n/a	n/a	n/a	n/a	1	CPTAC	0.676652	1.15784	0.538812	0.848567		2.48456	3.11058	CNGA1	0.676652	0.676652	-0.0922792	1.9332	3.03748	3.85095	3.54139	3.62992	-0.263642	0.877069	3.35301	4.19027	3.17921	0.538812	1.36316	1.54364	1.38666	1.19066	2.05259	1.15784	3.30794	1.38368	4.10414	0.848567	2.42436
CNIH3	ENST00000272133	ENSG00000143786.7	protein_coding	23103966:Significant upregulation of CNIH-3 mRNA expression was found in schizophrenia.,	2552	5	0	4	No	hPGC & PGCLC	n/a	n/a	n/a	n/a	n/a	n/a	0.751694	1.74761	1.59775	0.719164	2.16345	2.86507	3.47146	CNIH3	0.751694	0.751694	0.707443	2.24807	2.41186	3.13935	2.49991	1.91832	3.52372	1.91441	1.80539	3.21928	2.66401	1.59775	3.77396	4.68836	4.2125	3.50037	3.9159	1.74761	4.4599	3.00599	5.16916	0.719164	1.83531
CNTLN	ENST00000380647	ENSG00000044459.14	protein_coding	22940680:identified a SNP (rs894379) in the intronic region of the centlein, centrosomal protein (CNTLN) gene on chromosome 9p22, whose minor allele G is associated with an increased left ventricular mass,24554434:Centlein complexes with C-Nap1 and Cep68 at the proximal ends of centrioles during interphase.,26915804:Taken together, we propose that centlein is involved in MT stability and neuritog…	5550	1	0	4	No	hPGC & PGCLC	0	17	0	n/a	0	Neither	1.00777	1.23593	1.06713	0.999691	6.73769	2.98105	2.64202	CNTLN	1.00777	1.00777	0.989908	6.22314	5.59312	6.40507	7.27228	7.40232	5.84446	5.49399	6.10469	6.05003	6.74086	1.06713	6.05862	5.83737	5.69337	5.98374	6.00948	1.23593	6.85941	6.77221	6.94163	0.999691	5.54829
COL10A1	ENST00000327673	ENSG00000123500.9	protein_coding	11805116:chains harboring Schmid metaphyseal chondrodysplasia NC1 domain mutations are selectively retained and degraded in stably transfected cells,11839302:The crystal structure at 2.0 A resolution of the human collagen X NC1 domain reveals an intimate trimeric assembly strengthened by a buried cluster of calcium ions.,15464363:The 4.6 kb promoter is able to drive specific expression of Col10a1…	3496	5	0	13	Female	hPGC & PGCLC	n/a	n/a	1	0	n/a	CPTAC	0.681852	0.998779	0.68371	1.04868	2.49139	1.37687	6.08699	COL10A1	0.681852	-0.151011	0.681852	-0.527934	3.58581	2.80075	2.91458	4.50864	2.38375	4.54006	3.24944	3.50217	3.20993	0.68371	-0.191075	3.21591	2.73288	1.79254	2.56874	0.998779	3.49173	3.26241	3.68955	1.04868	3.66619
COX6B2	ENST00000593184	ENSG00000160471.12	protein_coding	n/a	2075	5	0	1	No	hPGC & PGCLC	n/a	n/a	n/a	n/a	n/a	n/a	1.62297	1.22083	2.32319	1.56003	7.70591	2.1957	2.42937	COX6B2	1.62297	1.08479	1.62297	2.68409	2.25095	4.7598	4.52279	4.63188	3.36767	3.39735	4.55137	4.6698	5.36852	2.32319	4.42942	5.10936	4.16998	5.23701	4.88321	1.22083	2.53322	3.015	1.80472	1.56003	3.23706
COX8C	ENST00000342144	ENSG00000187581.2	protein_coding	n/a	531	3	0	1	No	hPGC & PGCLC	0	15	n/a	n/a	n/a	Neither	9.49482	1.33727	3.05356	0.17488	8.28534	0.853994	2.84275	COX8C	9.49482	2.24291	9.49482	1.19099	4.3872	6.21155	3.41111	4.5982	6.486	5.04175	6.78073	6.58099	6.03319	3.05356	1.79088	0.649427	1.64445	1.81102	1.89534	1.33727	0.710088	0.811402	0.601119	0.17488	0.0928614
CR1L	ENST00000508064	ENSG00000197721.16	protein_coding	14687939:CR1L transcript appears to be limited to hematopoietic and fetal lymphoid tissue.,	1776	2	0	1	No	PGCLC	0	0	n/a	n/a	n/a	Neither	-0.643943	1.29171	-0.446306	-0.180572		1.16965	2.84976	CR1L	-0.643943	-0.643943	-0.803854	-0.55086	-0.524575	-0.922614	-0.500659	-1.14364	-1.16273	-1.02202	-1.13104	-1.42765	-1.13492	-0.446306	-1.53593	-1.09242	-1.0974	0.0691731	-0.846508	1.29171	2.29408	1.06955	2.94673	-0.180572	-0.320695
CRLF2	ENST00000467626	ENSG00000205755.11	protein_coding	17513717:The presence of TSLP receptors is unexpectedly demonstrated on activated human CD4-positive T cells.,19641190:A causal role of CRLF2 overexpression in lymphoid transformation.,19838194:report a recurring interstitial deletion of the pseudoautosomal region 1 of chromosomes X and Y in B-progenitor acute lymphoblastic leukemia that juxtaposes the first, noncoding exon of P2RY8 with the codi…	1029	2	1	1	Male	hPGC	n/a	n/a	n/a	n/a	n/a	n/a	0.847125	0.364587	1.21122	1.89387		0.862908	2.40518	CRLF2	0.847125	0.847125	-0.364768	2.23653	2.26281	2.1867	0.871692	2.22871	-0.375346	0.765364	2.24131	2.52967	1.97439	1.21122	1.25146	0.694967	1.68999	1.44152	0.940881	0.364587	0.37516	0.856943	-0.35334	1.89387	1.94879
CRYBB1	ENST00000215939	ENSG00000100122.5	protein_coding	12360425:Mutation G220X is associated with autosomal dominant cataract.,14573871:1.4 angstroms resolution crystal structure of a truncated version of human betaB1 that resembles an in vivo age-related truncation,16110300:The molecular characterization of a UK family with an autosomal dominant congenital cataract associated with microcornea is reported,16331646:fundamental transcriptional regulato…	1096	1	0	2	No	PGCLC	1	n/a	0	n/a	0	Neither	0.486906	0.956378	-0.351835	3.82691		1.79302	2.49282	CRYBB1	0.486906	0.132777	0.486906	0.145523	2.17181	0.773769	1.19572	4.0763	0.533649	0.674359	1.15031	2.07609	1.14642	-0.351835	-0.839545	-0.396037	-0.401014	-0.234443	-0.150124	0.956378	1.04819	1.76594	-0.444345	3.82691	4.1943
CRYGD	ENST00000264376	ENSG00000118231.4	protein_coding	12676897:This the first report of a mutation in the Gamma-D crystallin gene (CRYGD) resulting in autosomal dominant congenital cerulean cataracts.,12876325:In gammaD-crystallin, methylation is exclusively at Cys 110, whereas in gammaC- and gammaB-crystallins, the principal methylation site is Cys 22 with minor methylation at Cys 79,15041957:This study has identified an eighth type of cataract mor…	616	3	0	1	Male	hPGC & PGCLC	1	0	n/a	n/a	n/a	Neither	1.62834	6.19772	1.04262	-0.197008		1.84245	2.62039	CRYGD	1.62834	1.62834	0.162311	5.2987	1.00305	2.60501	1.02697	1.38399	3.36489	2.09057	3.85602	0.0999838	1.97767	1.04262	0.9917	0.435208	0.430231	0.596802	0.681121	6.19772	3.8178	3.91911	3.70883	-0.197008	-0.121357
CST1	ENST00000304749	ENSG00000170373.8	protein_coding	15829315:Murine monoclonal antibodies were made which can distinguish between CST1 and CST2.,19463800:CST1 might be highly involved in gastric tumorigenesis and regulate the proteolytic activity of cysteine proteases.,19513549:Identification of Cystatin SN as a novel tumor marker for colorectal cancer.,21636832:CST1 expression at both the messenger RNA and protein levels was barely detected in co…	757	5	0	15	No	PGCLC	0	0	1	1	0	CPTAC	0.406409	10.15	1.21428	4.18963		2.85683	6.00152	CST1	0.406409	0.406409	0.0892095	2.26437	2.29065	0.307652	2.31457	2.08662	0.0675316	0.208242	2.90658	2.80262	0.0953428	1.21428	-0.305663	0.137845	0.132868	0.299439	2.38376	10.15	7.68356	7.63967	7.72616	4.18963	3.17155
CST2	ENST00000304725	ENSG00000170369.3	protein_coding	12413693:cystatins SA1 and SA2 adhere to human fibroblasts and that the event results in tyrosine phosphorylation and upregulation of the release of IL-6 mediated enhancement of NF-kappa B activity.,15829315:Murine monoclonal antibodies were made which can distinguish between CST1 and CST2.,21846728:Identification of cystatin SA as a novel inhibitor of acid ceramidase.,23122533:This data suggests…	745	5	0	3	No	PGCLC	0	0	n/a	n/a	n/a	Neither	0.147216	5.73888	3.44184	1.25184		1.57228	4.59205	CST2	0.147216	0.147216	-0.233995	0.702459	1.72874	0.330705	1.33762	0.109676	1.09058	2.55322	0.122278	-0.174326	1.1184	3.44184	2.52475	2.48283	2.47785	3.32249	1.40681	5.73888	4.27546	4.4928	4.01948	1.25184	0.932624
CTC-534A2.2	ENST00000510585	ENSG00000253251.2	protein_coding	n/a	1764	2	0	4	No	hPGC & PGCLC	n/a	n/a	n/a	n/a	n/a	n/a	1.62974	2.2375	1.82417	1.8775		2.625	2.66046	CTC-534A2.2	1.62974	1.44365	1.62974	3.98248	3.65513	2.5466	4.41601	4.35799	3.4909	3.79511	3.6861	4.41503	2.87486	1.82417	2.47385	2.6178	3.95678	3.83384	2.3332	2.2375	3.94695	3.93732	3.95652	1.8775	3.3119
CXorf67	ENST00000342995	ENSG00000187690.3	protein_coding	23959973:The chimeric MBTD1-CXorf67 fusion identifies yet another cytogenetically distinct subgroup of low-grade Endometrial stromal sarcomas and offers the opportunity to shed light on the functions of two poorly characterized genes.,	1920	3	0	1	No	hPGC	0	1	n/a	n/a	n/a	Neither	2.81633	-0.595955	0.203015	-0.393832		1.92499	3.26269	CXorf67	2.81633	2.81633	2.67405	5.67651	5.40734	6.27779	6.63004	6.29847	5.13418	5.46541	5.93639	6.93155	7.30335	0.203015	1.52152	0.380067	-0.209873	-1.0433	0.0410174	-0.595955	-1.14423	-1.04292	-1.2532	-0.393832	-0.756157
CYB5RL	ENST00000490863	ENSG00000215883.10	protein_coding	n/a	5635	2	0	1	No	hPGC	0	1	n/a	n/a	n/a	Neither	0.821446	0.699411	0.734966	0.777697	1.69006	2.70218	2.89673	CYB5RL	0.821446	0.821446	0.790929	4.62885	5.27725	5.31247	5.62146	5.56561	4.45688	4.73846	4.96473	5.4496	5.33884	0.734966	4.03669	4.24179	3.99171	4.32225	4.08762	0.699411	3.94118	3.6517	4.18217	0.777697	4.38233
CYP4Z1	ENST00000334194	ENSG00000186160.4	protein_coding	15059886:Human cytochrome P450 (CYP), termed CYP4Z1,was identified, and the cDNA was cloned from a breast carcinoma line .,15797250:PPARalpha has a role in CYP4X1 regulation, and the glucocorticoid and progesterone receptors have roles in CYP4Z1 gene activation,19090726:CYP4Z1-dependent in-chain hydroxylation of lauric and myristic acid, which in both cases leads to the formation of four differen…	1894	5	0	1	No	PGCLC	n/a	n/a	n/a	n/a	n/a	n/a	-0.652824	1.10638	1.24652	-0.919636		2.92944	3.37596	CYP4Z1	-0.652824	-0.652824	-0.802772	-0.643665	-0.61738	-1.01542	-0.593464	-1.23645	-1.25554	-1.11483	-0.223846	-1.52045	-1.22773	1.24652	0.956229	1.81477	2.97972	1.56133	3.23061	1.10638	2.09548	1.7841	2.35143	-0.919636	-1.74179
DAND5	ENST00000317060	ENSG00000179284.5	protein_coding	22901808:A gain-of-function cDNA screen reveals that Coco, a secreted antagonist of TGF-beta ligands, induces dormant breast cancer cells to undergo reactivation in the lung.,	1866	1	0	1	No	hPGC & PGCLC	n/a	16	n/a	n/a	n/a	n/a	1.05235	1.4232	1.95965	1.59598		2.72104	2.75573	DAND5	1.05235	0.910906	1.05235	1.69975	1.98907	3.52963	2.51549	4.48548	2.35091	2.99412	2.79764	2.67096	1.96368	1.95965	3.64068	3.79046	3.53172	3.64171	3.66714	1.4232	2.65569	2.80559	2.48839	1.59598	2.97809
DAZL	ENST00000250863	ENSG00000092345.13	protein_coding	11499325:role of the autosomal candidate gene DAZLA (Deleted in AZoospermia Like Autosome) in male subfertility,11872225:The DAZL transcript and protein are present in human spermatozoa.,12029071:The distinct expression pattern of DAZL protein in the corpus luteum may play an important role in the regulation of luteal function.,12200456:These findings confirm that DAZL and DAZ can only substitute…	3093	3	0	1	No	hPGC	1	0	n/a	n/a	n/a	Neither	2.42903	-0.592349	0.416255	0.328126	9.19384	0.233683	2.52114	DAZL	2.42903	2.37666	2.42903	7.72291	7.35101	9.43688	9.15788	8.8025	8.28006	7.51299	7.64412	8.37375	8.85668	0.416255	2.83362	1.42913	-0.312811	-1.7312	0.353117	-0.592349	-1.83213	-1.73082	-1.9411	0.328126	1.01489
DCAF4L2	ENST00000319675	ENSG00000176566.4	protein_coding	23512105:In addition, eight genes classified as 'second tier' hits in the original study (PAX7, THADA, COL8A1/FILIP1L, DCAF4L2, GADD45G, NTN1, RBFOX3 and FOXE1) showed evidence of linkage and association in this replication sample.,	3323	3	0	1	No	hPGC	0	14	n/a	n/a	n/a	Neither	1.42837	-0.58249	-0.23634	-0.465705	5.62245	0.0415077	3.41874	DCAF4L2	1.42837	1.38119	1.42837	4.58968	5.70085	6.12773	6.92864	6.97209	5.29096	4.95676	4.74646	5.97228	6.39585	-0.23634	-2.43978	-0.996276	-1.00125	0.165318	-0.750363	-0.58249	-1.93561	-1.8343	-2.04458	-0.465705	-1.54754
DCLRE1C	ENST00000453695	ENSG00000152457.17	protein_coding	11955432:DNA-PKcs regulates Artemis by both phosphorylation and complex formation to permit enzymatic activities that are critical for the hairpin-opening step of V(D)J recombination and for the 5' and 3' overhang processing in nonhomologous DNA end joining.,12055248:A nonsense founder mutation discovered in exon 8 of Artemis results in the truncation of the deduced protein product and indicates …	3660	4	0	10	No	hPGC & PGCLC	n/a	n/a	1	n/a	1	CPTAC	0.615706	1.23658	1.33256	1.49408	2.31005	2.64033	4.40305	DCLRE1C	0.615706	0.57551	0.615706	2.10637	2.51968	3.84153	3.07084	2.27258	2.25348	3.25669	4.23514	3.52914	3.21418	1.33256	4.85549	4.98331	4.81359	4.79415	4.93046	1.23658	4.52589	4.89671	4.02551	1.49408	5.46834
DDX43	ENST00000370336	ENSG00000080007.7	protein_coding	17487488:HAGE is a cancer/testis antigen with potential for melanoma immunotherapy,20058853:HAGE protein expression was confirmed in 75% (12/16) of carcinomas as compared to normal tissues,22040965:HAGE cDNA expression is relevant to specific subtypes of acute myeloid leukemiaand to the progression of chronic myeloid leukemia.,22393060:the helicase HAGE is required for ABCB5+ MMIC-dependent tumor…	2496	3	0	1	No	hPGC	0	3	n/a	n/a	0	Neither	2.81604	-0.610074	-0.047242	-0.621583	6.19732	2.11192	4.0698	DDX43	2.81604	2.81604	2.78793	8.26193	7.02883	7.63079	7.88026	7.95033	7.54595	6.95866	7.15276	7.55101	7.66641	-0.047242	-0.441953	0.738521	-0.588384	-0.421813	-0.337494	-0.610074	-1.52275	-1.42143	-1.63172	-0.621583	-1.55147
DDX47	ENST00000542123	ENSG00000213782.7	protein_coding	15977068:GABARAP and DDX 47 are involved in the apoptotic process,	2680	2	0	1	No	hPGC & PGCLC	0	17	1	1	1	CPTAC	2.84135	2.83096	2.91612	2.86691	5.7724	1.58217	2.80165	DDX47	2.84135	2.84135	2.59495	7.68526	8.06173	7.86099	7.61482	8.35815	8.31781	7.92159	7.6805	7.3385	6.95447	2.91612	7.77435	7.93053	7.81084	7.8892	7.65529	2.83096	7.58697	7.49554	7.67294	2.86691	7.68333
DEPDC1	ENST00000456315	ENSG00000024526.16	protein_coding	20587513:Coimmunoprecipitation and immunocytochemistry revealed that DEPDC1 interacted and colocalized with zinc finger transcription factor ZNF224, a known transcriptional repressor.,23646139:Inhibition of DEPDC1A, a bad prognostic marker in multiple myeloma, delays growth and induces mature plasma cell markers in malignant plasma cells.,25064737:DEPDC1 regulates vincristine-induced cell death b…	5319	4	0	16	No	hPGC & PGCLC	0	20	n/a	n/a	n/a	Neither	0.673496	0.842626	0.608667	0.972878	6.46249	2.15556	3.42741	DEPDC1	0.673496	0.673496	0.663749	4.98556	3.87018	3.58232	4.71772	4.41338	4.16163	3.60491	4.3088	3.77119	3.53048	0.608667	3.48146	3.70009	2.90504	3.44085	2.21482	0.842626	4.48193	4.62658	4.32114	0.972878	5.17474
DEPDC1B	ENST00000265036	ENSG00000035499.12	protein_coding	24971537:Taken together, our data demonstrate that DEPDC1B might confer metastasis-related malignant phenotype to NSCLC in a Wnt/beta-catenin dependent manner, providing new insights in developing novel anti-NSCLC strategies.,25091805:proliferation was linked to a novel DEPDC1B-Rac1-ERK1/2 signaling axis in oral cancer cell lines.,25704760:Pitx2-mediated repression of Depdc1b expression contribut…	2488	4	0	18	No	hPGC & PGCLC	0	3	n/a	n/a	n/a	Neither	1.66855	2.52433	2.10823	2.93832	5.7957	2.44223	3.77457	DEPDC1B	1.66855	1.66855	1.65058	6.60664	5.63293	5.93976	5.56757	4.15136	6.35653	5.71079	6.02646	5.0402	4.10664	2.10823	6.23981	5.63068	4.80856	4.73257	3.31099	2.52433	6.28054	6.07505	6.46038	2.93832	7.31054
DIAPH3	ENST00000400324	ENSG00000139734.17	protein_coding	17198702:These studies further suggest that Rho GTPases significantly influence the activity of mDia family formins in driving cellular membrane remodeling through the regulation of actin dynamics.,17398099:DIP-induced membrane blebbing was dependent on Diaphanous 2 but did not require the activities of either Diaphanous 1 or Actin-Related Protein 2-3 Complex.,17855386:Data show that Dia2 localiz…	4776	4	0	11	No	hPGC & PGCLC	n/a	n/a	0	n/a	1	CPTAC	1.16034	1.33675	1.0148	1.3599	5.98797	1.9252	2.99592	DIAPH3	1.16034	1.09337	1.16034	7.43771	5.97899	6.18549	5.22192	6.08382	5.75439	5.76026	5.73181	5.54179	5.61283	1.0148	5.53675	4.8898	4.4978	5.1577	3.24988	1.33675	6.38431	6.55527	6.19032	1.3599	6.49486
ERCC5	ENST00000355739	ENSG00000134899.18	protein_coding	12644470:results show that XPG endonuclease has distinct requirements for binding and cleaving DNA substrates,15082767:Results suggest that the Cockayne syndrome phenotype results from C-terminal truncations in the XPG (xeroderma pigmentosum) gene in mice and humans.,15328203:XPG expression in solid tumors may be a useful marker to predict their sensitivity to irofulven.,15572672:A short region o…	5061	1	0	33	No	hPGC & PGCLC	0	19	n/a	1	0	CPTAC	0.999527	1.09356	1.17395	1.10204		2.12327	4.23423	ERCC5	0.999527	0.860856	0.999527	7.07278	5.67888	4.84272	5.14337	4.35679	5.30375	5.16762	5.05861	5.22647	5.16164	1.17395	5.66409	5.80193	5.95787	6.00547	6.21635	1.09356	5.5345	5.37894	5.67491	1.10204	5.57744
DKKL1	ENST00000221498	ENSG00000104901.6	protein_coding	22817830:DKKL1/Dkkl1 may play an important role in testicular development and spermatogenesis and may be an important factor in male infertility.,24190897:Unliganded VDR upregulates the expression of hairless, the gene product of which acts as a downstream comodulator to feedback-repress DKKL1 and SOSTDC1.,24909558:Findings suggest that Dkk-3 plays a role in the regulation of cell interactions du…	1217	3	0	2	No	hPGC & PGCLC	1	n/a	n/a	n/a	n/a	n/a	1.29779	2.27361	2.61163	-0.423322	10.241	1.02934	2.38687	DKKL1	1.29779	1.29779	0.577337	1.5794	4.60569	2.62269	2.04464	1.98662	4.55249	4.6932	3.32115	0.702619	3.49784	2.61163	3.40169	2.91231	2.03287	2.9364	3.94672	2.27361	2.76698	2.93678	2.5745	-0.423322	-0.515183
DLEU1	ENST00000490577	ENSG00000176124.11	protein_coding	11406609:Leu1 seems to be only one of the smallest splicing variants of a large gene termed BCMS.,19347735:propose that the underlying pathomechanism of CLL involves co-regulation of miRNA genes miR-16-1 and miR-15a by the two long non-coding RNA genes DLEU1 and DLEU2.,23593011:we describe an example where two lncRNA genes (DLEU1 and DLEU2) are epigenetically deregulated together with a cluster o…	2434	2	0	1	No	hPGC	n/a	n/a	n/a	n/a	n/a	n/a	1.36448	0.27599	1.01568	1.14091	2.47429	0.743786	2.81339	DLEU1	1.36448	0.998374	1.36448	5.24237	3.66458	2.43004	3.99884	3.25964	3.59202	3.84521	3.32115	3.87254	3.49784	1.01568	1.70981	2.62281	2.14834	2.42183	3.09111	0.27599	0.671759	0.614857	0.726502	1.14091	2.77698
DLGAP5	ENST00000247191	ENSG00000126787.12	protein_coding	12527899:results strongly suggest that HURP is a potential novel cell cycle regulator that may play a role in the carcinogenesis of human cancer cells,15145941:Cdk1-cyclin B-phosphorylated hepatoma up-regulated protein (HURP) proteolysis is regulated by Fbx7 and the SCF complex,15340842:KIAA0008 expression is associated with invasiveness of HCC; overexpression of KIAA0008 leads to a more invasive…	2954	4	0	22	No	hPGC & PGCLC	0	18	1	n/a	1	CPTAC	2.56822	2.74945	1.8869	2.99849	6.48354	2.90222	5.54508	DLGAP5	2.56822	2.35796	2.56822	8.39282	7.64225	6.9654	8.15762	7.78053	8.39555	7.75371	7.8526	7.58651	7.99832	1.8869	5.92971	6.01903	5.43535	5.70146	4.09188	2.74945	8.12188	8.27656	7.9486	2.99849	8.85754
DMRT1	ENST00000382276	ENSG00000137090.11	protein_coding	16617334:Comparison of genomic and mRNA sequences show that DMRT1b and c result from exonization of intronic sequences, including the exonization of an Alu element. All 99 Alu elements are non-randomly distributed among the non-coding regions on both directions.,20007774:Analysis of germ cell tumors reveals gene expression changes correlated to DMRT1 levels.,20543847:Studies identified three new …	2217	3	0	1	No	hPGC	0	0	n/a	n/a	n/a	Neither	2.76623	-0.330269	2.66429	0.0139993	6.40786	0.395715	2.39249	DMRT1	2.76623	2.76623	2.22137	6.43294	6.13273	7.15829	7.10418	6.93726	5.3117	4.92479	5.60426	6.28028	6.96716	2.66429	6.1609	5.78727	5.91354	5.80448	5.83351	-0.330269	-0.732206	-0.250423	-1.46071	0.0139993	0.0310364
DNA2	ENST00000399180	ENSG00000138346.14	protein_coding	16595799:The purified human Dna2 enzyme contains intrinsic endonuclease and DNA-dependent ATPase activities, but is devoid of detectable DNA helicase activity.,16595800:hDna2 showed ATPase/helicase activity and 5'-3' exo-endonuclease as well as 3'-5' exo-endonuclease activity, indicating that its biochemical properties are very similar to yeast DNA2.,17032657:report here two novel activities of b…	4395	4	0	14	No	hPGC & PGCLC	0	20	1	n/a	n/a	CPTAC	1.23602	1.44272	0.997228	1.38812	5.82625	2.88526	3.57055	DNA2	1.23602	1.20006	1.23602	5.32182	5.31794	5.86291	5.27426	6.01265	5.59073	5.4323	5.64919	6.02667	6.38121	0.997228	4.61627	4.85774	4.38979	4.3011	3.33811	1.44272	6.34077	6.17595	6.48868	1.38812	6.1008
DNAJB13	ENST00000339764	ENSG00000187726.8	protein_coding	14970903:TSARG6 is specifically expressed in adult testis with a transcript of 1.8 kb, which has a role in spermatogenesis and apoptosis,	1867	2	0	1	No	PGCLC	0	0	0	n/a	1	CPTAC	0.201955	0.720947	0.674188	1.02919	5.69489	2.41397	2.51548	DNAJB13	0.201955	0.201955	-0.267668	0.377049	0.988297	2.0053	0.427251	2.69116	0.765175	-0.0941146	1.1188	-0.499736	-0.207014	0.674188	1.56191	1.42045	1.15244	0.997083	1.0814	0.720947	1.34601	1.31939	1.37214	1.02919	1.9215
DNAJC24	ENST00000529086	ENSG00000170946.14	protein_coding	22367199:We report here the solution structure and mechanism of novel iron-mediated functional roles of human Dph4, a type III J-protein playing a vital role in diphthamide biosynthesis and normal development.,22509046:immunotoxin resistance is associated with reversible CpG island methylation and silencing of DPH4 gene transcription,	2742	1	0	2	No	hPGC & PGCLC	0	3	0	n/a	0	Neither	1.11222	1.18601	1.01536	1.55116	4.16748	2.88263	2.39179	DNAJC24	1.11222	0.726648	1.11222	1.99247	4.52125	3.66024	3.3646	2.39968	3.73423	3.15873	3.04972	3.11568	3.52388	1.01536	2.22979	2.86594	2.59793	1.44258	3.77482	1.18601	3.25203	3.39715	3.09066	1.55116	4.25328
DNAJC28	ENST00000314399	ENSG00000177692.11	protein_coding	n/a	1623	1	0	1	Female	hPGC	0	20	n/a	n/a	n/a	Neither	1.7904	0.62678	1.19849	1.11347	4.17841	2.29111	2.31997	DNAJC28	1.7904	-0.259329	1.7904	-0.420892	0.605394	2.01471	3.02163	1.98633	3.72212	3.19541	2.90582	3.78979	3.24297	1.19849	1.179	2.35948	1.83993	2.0065	2.09082	0.62678	1.01726	-0.800477	1.79659	1.11347	1.80716
DNAJC5B	ENST00000519330	ENSG00000147570.9	protein_coding	17034881:These results suggest a possible correlation between the specific membrane targeting and the palmitoylation level of CSPs.,	2473	4	0	1	Female	hPGC	n/a	n/a	n/a	n/a	1	CPTAC	0.562608	0.187679	0.845845	0.511193	9.62074	1.12063	4.20672	DNAJC5B	0.562608	0.403475	0.562608	2.29344	0.997794	1.40711	1.02171	2.37873	2.06007	2.50035	1.39133	1.41665	1.84688	0.845845	1.7938	1.59987	2.33186	1.76147	2.67586	0.187679	0.46413	0.176886	0.703569	0.511193	1.26418
DNMT3B	ENST00000328111	ENSG00000088305.18	protein_coding	11932749:DNMT1 and DNMT3b cooperate to silence genes in human cancer cells,12015329:An essential role in cancer cell survival,12110732:Overexpression of a splice variant is associated with DNA hypomethylation on pericentromeric satellite regions during human hepatocarcinogenesis,12145218:the human de novo enzymes hDNMT3a and hDNMT3b form complexes with the major maintenance enzyme hDNMT1.,1220875…	4313	3	0	10	Female	hPGC & PGCLC	0	17	1	n/a	1	CPTAC	0.837983	1.32651	0.93524	2.60238	3.61224	2.62748	5.76416	DNMT3B	0.837983	0.310458	0.837983	1.339	4.93683	4.36718	4.66222	4.59866	4.59063	4.03777	4.30314	3.61422	4.10858	0.93524	4.70757	4.73604	3.2664	3.46154	3.08289	1.32651	5.72126	5.98425	5.39939	2.60238	11.224
DNMT3L	ENST00000270172	ENSG00000142182.8	protein_coding	12481029:DNMT3L stimulates de novo methylation by Dnmt3a.,15105426:The carboxyl-terminal half of DNMT3L was found to be responsible for the stimulation of the DNA methylation activity of Dnmt3a and Dnmt3b.,16211598:Regulates germ cell-specific gene expression and intracisternal A-particle suppression, which are critical for male germ cell proliferation and meiosis.,16543361:Dnmt3L-Dnmt3b interact…	1694	3	0	1	No	PGCLC	0	12	n/a	n/a	n/a	Neither	-0.802508	2.83569	-0.598463	-0.589949		0.631389	4.29126	DNMT3L	-0.802508	-0.845609	-0.802508	0.517337	1.12859	1.46751	-1.43246	-1.07545	3.94986	-0.953827	3.10708	-1.35945	-0.0667259	-0.598463	-1.46773	-1.02422	-1.0292	-0.862629	-0.77831	2.83569	4.80366	4.89264	4.70883	-0.589949	-0.999373
DPEP3	ENST00000268793	ENSG00000141096.4	protein_coding	12738806:This paper describes differences in substrate specificity and tissue distribution of membrane-bound dipeptidase 3 from mouse in comparison to other mouse members of this family.,	2008	3	0	1	No	hPGC	1	0	n/a	n/a	n/a	Neither	1.68616	0.334439	-0.36298	-0.909419	9.71405	2.17046	2.92828	DPEP3	1.68616	0.920893	1.68616	6.19088	4.38576	3.98772	4.69725	1.84915	5.31835	3.38581	4.41975	4.20258	4.14738	-0.36298	-1.71306	-1.26955	-1.27453	0.477008	-1.02364	0.334439	0.671553	1.47739	-1.31786	-0.909419	-1.82611
DPH6	ENST00000560386	ENSG00000134146.11	protein_coding	23169644:The previously uncharacterized human gene ATPBD4 is the ortholog of yeast YLR143W, a diphthamide synthetase, and fully rescues the deletion of YLR143W in yeast.,	3434	5	0	2	No	hPGC	0	7	0	0	0	Neither	1.15087	0.623031	0.954228	0.797215	4.24625	2.01249	2.62026	DPH6	1.15087	1.03918	1.15087	3.92415	3.56856	4.46598	4.58151	5.23602	3.9521	4.96923	4.08763	4.88788	4.66871	0.954228	3.00467	3.38259	3.12127	3.20538	3.59455	0.623031	2.13949	1.44022	2.60845	0.797215	2.73764
DPPA2	ENST00000478945	ENSG00000163530.4	protein_coding	18467432:Differential expression of the embryo/cancer gene ECSA(DPPA2) in human preimplantation development.,18519755:ECSA/DPPA2 is a promising target for antigen-specific immunotherapy in non-small cell lung cancers,19705800:In normal tissues, PLAC1 expression was restricted to the placenta while DPPA2 expression was restricted to the placenta and testis.,23963736:Results identified a new family…	1374	3	0	1	No	hPGC & PGCLC	n/a	20	n/a	n/a	n/a	n/a	4.05898	1.63927	1.46954	2.73901	2.19012	0.262041	4.71852	DPPA2	4.05898	3.76099	4.05898	6.4341	5.1676	6.17556	6.05941	6.59293	6.67512	5.57704	5.66547	6.26453	5.78991	1.46954	2.83432	1.59976	0.272851	2.89885	0.523742	1.63927	2.25236	2.4398	2.03688	2.73901	3.7634
DPPA3	ENST00000345088	ENSG00000187569.2	protein_coding	11900980:In mice, this gene may play a role in oogenesis and primordial germ cell development.,14654002:In mice, a targeted mutation results in reduced female fertility and may function as a mammalian maternal effect gene.,15018652:In mice, knockout experiments show this gene may be a maternal factor in cleavage stage embryogenesis.,16291741:human adult tissue-specific transcripts originate via r…	1075	3	0	1	No	hPGC	n/a	n/a	n/a	n/a	n/a	n/a	6.81574	0.290294	0.457673	1.00768		0.0594396	7.5562	DPPA3	6.81574	6.81574	6.76825	9.82449	7.94791	8.44914	7.32692	7.74556	8.70111	8.3389	8.19688	7.85124	7.27587	0.457673	0.188366	0.631874	-0.373103	0.793468	0.877787	0.290294	0.312066	0.793849	-0.416434	1.00768	1.08326
DPPA4	ENST00000475135	ENSG00000121570.12	protein_coding	18366076:Thsi study identifies DPPA4 and other genes as putative Sox2:Oct-3/4 target genes using a combination of in silico analysis and transcription-based assays.,23963736:Results identified a new family of pluripotency-related oncogenes consisting of DPPA2 and DPPA4.,	3041	3	0	2	No	hPGC & PGCLC	0	7	n/a	n/a	n/a	Neither	3.30551	3.16655	2.2027	3.72926	5.99772	1.26233	6.0023	DPPA4	3.30551	3.19972	3.30551	10.5112	9.94685	9.73035	10.4626	10.3696	10.1967	10.3531	10.0592	10.2513	10.0521	2.2027	6.68251	7.00818	6.31651	7.02797	6.27844	3.16655	9.62947	9.26375	9.92099	3.72926	11.3407
DPPA5	ENST00000370370	ENSG00000203909.3	protein_coding	15790765:Dppa5 is specifically and differentially expressed in human cells that have pluripotency and can be used as a marker of pluripotent stem cells.,	676	3	0	1	No	hPGC	n/a	7	n/a	n/a	n/a	n/a	10.1291	0.535173	1.4885	1.97719		0.260019	7.67913	DPPA5	10.1291	3.32824	10.1291	8.42764	5.51282	6.22581	4.47784	2.24989	8.95532	6.84725	9.37624	7.51279	8.30301	1.4885	-0.142393	1.30112	1.29614	1.46271	0.547029	0.535173	0.361777	0.463091	0.252808	1.97719	1.33658
DSCC1	ENST00000313655	ENSG00000136982.5	protein_coding	12766176:hCTF18, hCTF8, and hDCC1 interact with each other as well as with the p38 subunit of RFC,12930902:The alternative Ctf18-Dcc1-Ctf8-replication factor C complex required for sister chromatid cohesion loads proliferating cell nuclear antigen onto DNA.,20826785:Stable interaction between the human proliferating cell nuclear antigen loader complex Ctf18-replication factor C (RFC) and DNA poly…	2305	4	0	24	No	hPGC & PGCLC	0	17	1	1	1	CPTAC	2.46106	2.54425	1.34744	2.94387	2.01705	2.92792	4.54189	DSCC1	2.46106	2.31154	2.46106	6.19195	5.32811	6.48261	6.51122	5.77484	6.31911	6.32976	5.67273	6.34597	6.38981	1.34744	3.5142	3.7409	3.05003	2.39348	2.23679	2.54425	5.8645	5.64762	6.05299	2.94387	6.78562
DSCR8	ENST00000465532	ENSG00000198054.11	protein_coding	15472897:MMA1 and also MMA1C, -1D, and -1E are members of the cancer-testis antigen family.,	787	3	0	2	No	hPGC	n/a	n/a	n/a	n/a	n/a	n/a	7.66813	0.180987	0.448132	0.667357	6.79494	0.22921	3.46556	DSCR8	7.66813	5.93953	7.66813	5.83279	7.02466	7.49951	7.1971	4.67441	7.15101	6.03481	7.08755	7.50144	6.2092	0.448132	-0.361733	0.0817749	1.0768	0.243369	0.327688	0.180987	0.142437	0.24375	0.0334674	0.667357	0.52521
DTL	ENST00000366991	ENSG00000143476.17	protein_coding	16861890:PCNA, L2DTL and the DDB1-CUL4A complex play critical and differential roles in regulating the protein stability of p53 and MDM2/HDM2 in unstressed and stressed cells.,16861906:L2DTL and PCNA interact with CUL4/DDB1 complexes and are involved in CDT1 degradation after DNA damage.,16949367:These studies uncover diverse substrate receptors for Cul4 and identify Cdt2 as a conserved component…	4558	4	0	24	No	hPGC & PGCLC	0	4	n/a	n/a	1	CPTAC	1.7049	1.75797	1.36214	1.84515	7.53635	2.13935	4.88014	DTL	1.7049	1.53889	1.7049	8.70408	7.74319	7.7661	8.01532	7.01426	7.98529	8.07559	7.88423	7.96162	7.77092	1.36214	7.07872	6.24478	5.79076	6.22116	4.84901	1.75797	8.01283	7.73215	8.24769	1.84515	8.4102
DTWD2	ENST00000304058	ENSG00000169570.9	protein_coding	23953852:The rs17144687 near DTWD2 associated with MaxDirnks.,	4359	2	0	13	No	hPGC & PGCLC	0	10	1	0	1	CPTAC	0.920545	1.30226	0.939835	1.28499	3.40048	2.61991	2.91552	DTWD2	0.920545	0.898955	0.920545	5.25181	4.32981	5.20828	4.6386	3.91854	4.95129	5.38305	4.74352	4.42674	4.01265	0.939835	4.23479	4.39357	3.87402	3.50173	4.30107	1.30226	5.67656	5.82404	5.51227	1.28499	5.60129
DUS4L	ENST00000436411	ENSG00000105865.10	protein_coding	n/a	2274	2	0	10	No	hPGC & PGCLC	0	19	n/a	n/a	n/a	Neither	1.54287	1.41146	1.70108	2.07666	2.81297	2.90043	2.80113	DUS4L	1.54287	1.17744	1.54287	2.6775	4.32828	5.62768	4.12002	3.2002	4.48066	4.40273	4.51236	4.94367	3.50848	1.70108	4.39287	3.68026	3.86793	4.10489	2.88435	1.41146	3.20966	3.46784	2.89499	2.07666	4.72233
DUSP18	ENST00000403268	ENSG00000167065.13	protein_coding	12591617:molecular cloning, base sequence and amino acid sequence,16699184:The crystal structure of human DSP18 (official symbol DUSP18) has been determined at 2.0 A resolution.,16720344:DUSP18 appears to serve an important role by regulation of SAPK/JNK pathway,	2917	2	0	6	No	hPGC & PGCLC	0	19	n/a	n/a	n/a	Neither	1.71656	0.771319	1.65663	1.09762	6.56865	2.77205	3.24788	DUSP18	1.71656	1.51996	1.71656	4.43373	4.71377	5.40593	5.99781	5.827	5.53926	5.3914	5.83961	5.83949	5.0072	1.65663	5.20765	5.06209	4.6786	3.93828	4.9612	0.771319	2.24994	2.81313	1.31334	1.09762	3.20177
DYRK3	ENST00000367106	ENSG00000143479.15	protein_coding	12356771:DYRK3 has roles in kinase activation, binding to CREB, and hematopoietic progenitor cell survival,15607427:DYRK3, expression is strong in erythroid cells and testis, but is also detected in adult kidney and liver,18854306:DYRK3 dual-specificity kinase attenuates erythropoiesis during anemia,20167603:DYRK1A and DYRK3 promote cell survival through phosphorylation and activation of SIRT1.,2…	2325	2	0	15	No	PGCLC	n/a	n/a	n/a	n/a	n/a	n/a	-0.404069	1.13643	1.28751	1.70806	6.78035	2.92042	2.78544	DYRK3	-0.404069	-0.404069	-0.78118	-0.939459	1.89418	2.59568	2.7546	1.78969	2.77059	1.58938	2.06532	-1.81624	2.38337	1.28751	3.11987	3.27387	2.68393	2.14001	3.40875	1.13643	2.6422	2.38139	2.86299	1.70806	3.97125
E2F7	ENST00000322886	ENSG00000165891.15	protein_coding	14633988:Plays an essential role in the regulation of cell cycle progression.,15897886:The similarities between E2F-7 and E2F-8 define a new subgroup of the E2F family, and further imply that E2F-7 and E2F-8 may act through overlapping mechanisms in mediating cell cycle control.,17200349:down-regulation of E2F7 may contribute to mechanisms underlying platinum resistance in ovarian neoplasms,18202…	5727	4	0	5	No	hPGC & PGCLC	n/a	n/a	n/a	n/a	n/a	n/a	0.765937	1.01214	0.692842	0.944598	5.14595	1.67522	3.25724	E2F7	0.765937	0.737295	0.765937	5.12631	4.5142	5.08868	4.68671	4.22249	4.38652	4.508	4.92128	4.47566	4.96383	0.692842	4.56934	4.53131	3.70531	3.75506	2.2717	1.01214	5.79655	5.84393	5.74755	0.944598	5.40971
E2F8	ENST00000527884	ENSG00000129173.12	protein_coding	15897886:The similarities between E2F-7 and E2F-8 define a new subgroup of the E2F family, and further imply that E2F-7 and E2F-8 may act through overlapping mechanisms in mediating cell cycle control.,16179649:E2F8 may have an important role in repressing the expression of E2F-target genes in the S-phase of the cell cycle.,18202719:E2F7 and E2F8 act upstream of E2F1, and influence the ability of…	3419	4	0	12	No	hPGC & PGCLC	0	7	n/a	n/a	n/a	Neither	0.687848	1.06881	1.1098	1.58848	4.40405	2.84374	3.56347	E2F8	0.687848	0.582016	0.687848	2.82612	1.98991	5.16587	5.5144	5.81228	2.35175	2.49246	3.38345	4.85623	5.0076	1.1098	3.94539	4.07116	3.04512	4.56717	2.37847	1.06881	3.65425	4.10189	3.00179	1.58848	5.43103
EDARADD	ENST00000359362	ENSG00000186197.13	protein_coding	11780064:interacts with the death domain of Edar and links the receptor to downstream signalling pathways,11882293:crinkled binds EDAR through a homotypic death domain interaction and mediates engagement of the NF-kappaB pathway, possibly by recruiting TRAF2 to the receptor-signaling complex,20222921:Results demonstrate that EDARADD mutations are not a frequent cause of hypohidrotic ectodermal dy…	3091	5	0	8	No	PGCLC	0	20	0	n/a	0	Neither	-0.55712	0.936353	1.36157	0.868977	4.63001	2.06431	3.56492	EDARADD	-0.55712	-0.55712	-0.634803	-0.350302	-0.324017	-1.72206	0.507254	1.86427	-1.96218	-1.82147	-0.930483	-1.22709	-0.934366	1.36157	3.33705	4.56757	4.0339	3.88444	4.78031	0.936353	2.89427	3.76197	0.381757	0.868977	2.68601
EID3	ENST00000527879	ENSG00000255150.2	protein_coding	15987788:EID3 acts as an inhibitor of CBP/p300-dependent transcription in a tissue-specific manner.,	1463	1	0	7	No	hPGC & PGCLC	0	0	n/a	n/a	n/a	Neither	3.11175	2.64169	3.17265	0.832159	5.61364	2.99984	3.36668	EID3	3.11175	2.60855	3.11175	3.8163	6.11268	4.60501	5.50696	5.59549	4.70193	4.81227	5.12594	4.5525	5.00276	3.17265	4.13609	3.71084	5.55734	4.70643	4.38739	2.64169	3.86479	3.99311	3.72394	0.832159	1.21745
EIF5AL1	ENST00000520547	ENSG00000253626.3	protein_coding	n/a	3831	5	0	1	Male	hPGC & PGCLC	n/a	n/a	n/a	n/a	n/a	n/a	0.560534	0.842809	0.773216	0.654737	6.45739	1.44647	2.30921	EIF5AL1	0.560534	0.560534	0.379496	2.14741	3.36634	3.77565	2.24823	3.95672	2.48306	1.45385	2.61785	2.85558	3.00391	0.773216	3.39938	3.49893	2.7004	1.86697	2.79929	0.842809	3.2288	3.00486	3.42261	0.654737	2.5083
LIAS	ENST00000261434	ENSG00000121897.14	protein_coding	19074983:Lipoic acid synthetase deficiency results in an overall disturbance in the antioxidant defense network, leading to increased inflammation, insulin resistance, and mitochondrial dysfunction.,22152680:We identified the homozygous mutation c.746G>A (p.Arg249His) in LIAS in an individual with neonatal-onset epilepsy, muscular hypotonia, lactic acidosis, and elevated glycine concentration in …	1764	1	0	33	No	hPGC & PGCLC	0	4	0	1	1	CPTAC	4.32631	3.42303	3.05844	3.69562	5.27476	2.2897	4.39425	LIAS	4.32631	3.98025	4.32631	7.02116	7.36785	7.51343	7.29048	8.08288	8.11383	7.63161	7.87026	7.66162	7.95434	3.05844	4.77763	4.56122	5.75787	5.80687	5.6227	3.42303	6.03822	5.73755	6.2869	3.69562	6.51907
EME1	ENST00000393271	ENSG00000154920.14	protein_coding	16456034:EME-1 deficiency affects cell cycle progression and promotes DNA rereplication.,18310322:Mus81-Eme1 can ensure coordinate, bilateral cleavage of Holliday junction-like structures.,18413719:the crystal structure of the Mus81-Eme1 complex,19017809:results demonstrate a link between branch migration activity of hRad54 and structure-specific endonuclease activity of hMus81-Eme1, suggesting t…	2345	4	0	11	No	hPGC & PGCLC	0	20	n/a	n/a	1	CPTAC	2.54327	2.891	2.00628	2.55147	6.01391	1.77026	3.58135	EME1	2.54327	2.43949	2.54327	5.72061	6.85583	5.97105	6.72044	6.43839	7.22094	6.59383	6.53947	6.38572	5.96397	2.00628	5.1924	4.75455	4.33454	4.50111	4.58543	2.891	6.77939	6.78754	6.7712	2.55147	5.9832
ENAM	ENST00000509221	ENSG00000132464.11	protein_coding	11978766:A nonsense mutation in the enamelin gene causes local hypoplastic autosomal dominant amelogenesis imperfecta,12407086:heterogeneous mutations are responsible for an autosomal-dominant hypoplastic form of amelogenesis imperfecta,14656895:critical for proper dental enamel formation,14684688:Demonstration of a ENAM mutation responsible for autosomal recessive amelogenesis imperfecta and loc…	401	2	0	2	No	hPGC & PGCLC	n/a	n/a	n/a	n/a	n/a	n/a	6.53961	2.78104	8.0348	7.96996	3.84253	2.10159	3.16406	ENAM	6.53961	6.53961	2.52378	4.76602	2.62238	2.80931	2.6463	3.00331	2.98422	3.12493	3.82327	1.71931	1.01203	8.0348	2.19599	3.6395	3.04956	3.80109	2.88541	2.78104	1.1152	1.21651	1.00623	7.96996	3.19596
ERCC4	ENST00000311895	ENSG00000175595.14	protein_coding	14690602:Data reveal an unanticipated involvement of the ERCC1/XPF NER endonuclease in the regulation of telomere integrity.,14728600:XPF protein has important roles in psoralen ICL-mediated DNA repair and mutagenesis.,14734547:the ternary complex of hRad52 and XPF/ERCC1 is the active species that processes recombination intermediates generated during the repair of DNA double strand breaks and in…	6747	1	0	4	No	hPGC	0	17	1	n/a	0	CPTAC	0.542399	0.57683	0.645379	0.611386	7.1199	2.56541	2.65791	ERCC4	0.542399	0.542399	0.515581	4.79965	3.92485	3.65957	4.19578	4.5006	3.6259	3.47863	3.90913	4.2906	4.0584	0.645379	4.66774	4.55939	3.9195	3.96374	4.49466	0.57683	3.89187	3.7878	3.98894	0.611386	4.12502
MOCS3	ENST00000244051	ENSG00000124217.4	protein_coding	15073332:MOCS3 protein is believed to catalyze both the adenylation and the subsequent generation of a thiocarboxylate group at the C terminus of the smaller subunit of molybdopterin synthase,15910006:Electrospray ionization mass spectrometry performed on a rhodanese-like carboxyl-terminal domain of human MOCS3 provides direct evidence for the formation of persulfide on cysteine residue 412.,1745…	2457	5	0	32	No	hPGC & PGCLC	0	0	0	1	0	CPTAC	1.66651	1.91189	2.08794	2.09175	4.10836	2.37375	3.70012	MOCS3	1.66651	1.66651	1.22623	5.63908	4.09462	5.62035	4.58566	5.19545	3.01286	5.4166	3.89255	3.68905	4.88866	2.08794	5.16573	4.88226	5.46776	4.40826	5.46659	1.91189	4.6975	4.77121	4.61982	2.09175	5.13944
ERCC6L	ENST00000373657	ENSG00000186871.6	protein_coding	15917148:Functional characterization of the mouse Ercc6l ortholog.,17218258:These data identify PICH as a novel essential component of checkpoint signaling.,17956945:The sensitivity to depletion of topo IIalpha might be linked to structural alterations within the centromere domain, indicated by shortening of the distance across metaphase sister centromeres and persistence of PICH-coated connectio…	4338	4	0	9	No	hPGC & PGCLC	0	19	1	n/a	1	CPTAC	1.54586	1.59063	0.883421	1.50623	2.08891	1.42008	4.31134	ERCC6L	1.54586	1.37298	1.54586	7.55091	6.14122	6.44004	7.08592	5.95598	7.36104	7.28203	7.31358	7.13727	6.70596	0.883421	3.8481	4.15834	4.34212	3.48121	2.90949	1.59063	6.90014	7.11878	6.64234	1.50623	6.53403
ERVW-1	ENST00000604270	ENSG00000242950.6	protein_coding	10708449:Env HERV-W glycoprotein mediates cell-cell fusion upon interaction with the type D mammalian retrovirus receptor. Env protein was detected in the placental syncytiotrophoblast, suggesting a physiological role during pregnancy and placenta formation.,11854637:contributor to normal placental architecture, especially in the fusion processes of cytotrophoblasts to syncytiotrophoblasts. the g…	3350	3	0	1	No	hPGC & PGCLC	n/a	n/a	n/a	n/a	n/a	n/a	2.43223	1.91949	1.5169	1.47791		0.809428	3.79821	ERVW-1	2.43223	2.43223	2.17327	8.32965	8.44864	8.43332	8.14796	8.55277	7.70146	7.82233	8.40051	7.68335	7.28046	1.5169	4.52582	5.47587	5.2632	4.89511	5.07085	1.91949	6.43028	6.56342	6.28359	1.47791	4.95101
ESCO2	ENST00000305188	ENSG00000171320.14	protein_coding	15821733:required for the establishment of sister chromatid cohesion during S phase,15958495:EFO1 and EFO2 are targeted to different chromosome structures to help establish or maintain sister-chromatid cohesion,16380922:Inactivating mutations in ESCO2 cause SC phocomelia and Roberts syndrome: there is no phenotype-genotype correlation.,16775838:We used Western blot analysis to demonstrate the abs…	3911	4	0	5	No	hPGC & PGCLC	n/a	n/a	n/a	n/a	1	CPTAC	1.49871	1.48332	0.806128	1.37541	5.86831	1.4088	2.45646	ESCO2	1.49871	1.2882	1.49871	5.03815	5.68525	5.38142	7.17582	6.97484	6.38486	5.86144	6.3037	6.0773	7.01619	0.806128	4.14534	3.62665	2.51858	2.73762	1.01459	1.48332	5.80128	5.15947	6.24393	1.37541	5.37923
EXO1	ENST00000366548	ENSG00000174371.16	protein_coding	11809771:requirement for in 5' and 3' mismatch repair,11842105:structural analysis of interactions of Exo1 with DNA,12414623:Functional alterations of human exonuclease 1 mutants identified in atypical hereditary nonpolyposis colorectal cancer syndrome.,12517792:Several EXO1 variants observed in patients were also observed in controls with similar frequencies, including the truncating variant pro…	3457	4	0	18	No	hPGC & PGCLC	n/a	n/a	0	n/a	n/a	Neither	1.84015	1.87476	1.34396	1.96537	4.64736	1.73743	4.30144	EXO1	1.84015	1.68845	1.84015	5.83698	6.60729	6.57182	7.09687	7.32383	7.20056	6.36138	6.66962	6.64489	6.72117	1.34396	5.5421	4.67461	4.09146	4.82253	2.94749	1.87476	6.48104	5.94156	6.8728	1.96537	6.79429
EXO5	ENST00000372703	ENSG00000164002.11	protein_coding	23095756:The human homolog (C1orf176; EXO5) that functions in the repair of nuclear DNA damage.,	2565	4	0	26	Female	hPGC & PGCLC	n/a	n/a	n/a	n/a	n/a	n/a	0.86236	2.35258	1.81874	1.38347	2.40945	2.85996	3.15475	EXO5	0.86236	0.483719	0.86236	1.24074	3.40453	4.2475	3.17847	5.40284	3.97936	3.87391	3.50856	2.21195	3.1421	1.81874	4.72816	5.0915	4.23026	4.56121	4.57736	2.35258	6.03437	5.6991	6.30622	1.38347	3.54861
F2RL2	ENST00000296641	ENSG00000164220.6	protein_coding	12805069:differentiation of human monocytes is associated with differential expression of functionally active PARs that mediate distinct regulatory functions in inflammation and atherogenesis.,14507634:findings support a role for PAR1, and potentially PAR2 and PAR3 in the invasive phase of human placentation,14515192:PAR-3 is expressed in human SMC and triggers intracellular calcium signaling.,15…	3427	5	0	7	Female	hPGC	n/a	n/a	n/a	n/a	n/a	n/a	0.576718	0.148148	0.749815	0.542806	2.02811	2.87821	3.65574	F2RL2	0.576718	0.463526	0.576718	2.08579	1.98654	1.5885	1.63849	3.81493	1.97641	2.88764	2.09057	3.01636	2.00422	0.749815	2.42265	3.38553	2.27622	1.70582	2.52711	0.148148	0.507702	0.928595	-0.0890433	0.542806	1.8602
FAM111B	ENST00000343597	ENSG00000189057.10	protein_coding	24268661:Mutations in FAM111B cause hereditary fibrosing poikiloderma with tendon contracture, myopathy, and pulmonary fibrosis.,	3484	4	0	20	No	PGCLC	0	7	1	n/a	1	CPTAC	0.138292	1.56286	0.931706	1.65699		2.4423	4.61495	FAM111B	0.138292	0.122618	0.138292	1.06199	1.50331	0.427201	2.48142	4.01353	2.32458	1.32779	0.481809	1.50713	1.98043	0.931706	3.96769	3.57932	2.93049	2.09706	2.98873	1.56286	5.44501	5.34537	5.53821	1.65699	5.77297
FAM122C	ENST00000475361	ENSG00000156500.14	protein_coding	n/a	2481	2	0	2	No	hPGC & PGCLC	0	12	n/a	n/a	n/a	Neither	2.4898	2.15262	2.04029	1.12773	4.27971	1.88074	2.54146	FAM122C	2.4898	2.24833	2.4898	5.98922	5.5781	5.95265	6.4475	6.38529	6.77704	6.2901	6.60584	6.53715	6.1772	2.04029	5.09031	5.62496	5.06417	4.73663	4.55384	2.15262	5.34065	5.31518	5.36567	1.12773	2.79789
FAM124B	ENST00000389874	ENSG00000124019.9	protein_coding	23285124:Fam124B is a novel protein possibly involved in the pathogenesis of CHARGE syndrome and neurodevelopmental disorders.,	2591	3	0	2	No	hPGC & PGCLC	0	16	n/a	n/a	n/a	Neither	2.32674	1.7218	-0.273179	0.678741		2.85854	3.18527	FAM124B	2.32674	2.32674	2.14903	6.68562	6.02858	7.38113	6.4139	6.188	6.47726	6.73688	6.34645	5.95821	5.56813	-0.273179	-2.08081	-1.6373	-0.642276	-0.475704	0.193577	1.7218	4.46119	4.86453	3.89936	0.678741	1.75862
FAM159A	ENST00000401050	ENSG00000182183.14	protein_coding	n/a	1986	4	0	1	No	hPGC	n/a	n/a	n/a	n/a	n/a	n/a	1.05502	0.568446	0.894522	1.31562	1.41365	2.46083	3.86286	FAM159A	1.05502	1.05502	0.76288	2.09526	2.12155	2.82304	2.14546	2.69512	2.37647	1.98667	1.51508	2.87055	2.70384	0.894522	1.47276	2.33131	2.32633	1.4929	0.577221	0.568446	1.12893	1.23025	1.01997	1.31562	2.61283
FAM196B	ENST00000377365	ENSG00000204767.3	protein_coding	n/a	2995	2	0	1	No	PGCLC	n/a	15	n/a	n/a	n/a	n/a	-0.435654	1.76271	0.545405	0.101792		1.24705	2.845	FAM196B	-0.435654	-0.435654	-0.630667	-1.30478	-0.278499	3.36786	1.33038	3.71714	2.78378	2.54598	1.57447	1.81843	-1.88885	0.545405	1.41059	1.15365	1.47061	-0.0997888	2.79189	1.76271	5.27933	5.43457	5.10535	0.101792	0.304868
FAM24B	ENST00000368898	ENSG00000213185.6	protein_coding	n/a	741	2	0	5	No	hPGC	0	n/a	n/a	n/a	n/a	n/a	3.92133	0.309483	6.10302	0.270716	4.21606	2.79244	3.83476	FAM24B	3.92133	0.958469	3.92133	0.710226	3.05844	4.7979	2.34539	3.70241	2.90571	4.32652	2.9374	3.00337	4.12616	6.10302	4.67935	4.81252	4.48562	4.33026	4.22193	0.309483	0.229327	0.33064	0.120357	0.270716	0.200601
FAM47E	ENST00000502320	ENSG00000189157.13	protein_coding	26224037:Findings suggested that STX1B rs4889603, FAM47E rs6812193 and SCARB2 rs6825004 do not confer a significant risk for Parkinson's disease,	6244	1	0	1	No	hPGC	0	19	n/a	n/a	n/a	Neither	0.647773	0.642561	0.746711	0.438351	1.59796	2.98801	2.34365	FAM47E	0.647773	0.647773	0.619621	4.04469	4.80114	4.53033	4.65129	5.29045	3.86892	3.89206	4.25479	4.62888	4.51067	0.746711	4.10144	4.86853	4.50662	4.90639	4.7826	0.642561	4.01215	3.94222	4.07886	0.438351	2.73706
FAM64A	ENST00000572447	ENSG00000129195.15	protein_coding	23419774:Moreover, we showed that CATS and KIS antagonize the transactivation capacity of CALM/AF10.In summary, our results show that CATS interacts with and is a substrate for KIS, suggesting that KIS regulates CATS function,	1942	5	0	18	Female	hPGC & PGCLC	n/a	n/a	n/a	n/a	n/a	n/a	1.25821	2.58373	2.42604	3.15089		2.63566	4.30252	FAM64A	1.25821	0.479648	1.25821	5.10159	0.931476	1.53344	2.95539	3.04937	3.51571	2.65642	2.82751	2.44344	2.82363	2.42604	4.7102	5.34852	3.98314	4.72162	4.45085	2.58373	5.01761	4.96301	5.07021	3.15089	6.11903
FAM86C1	ENST00000359244	ENSG00000158483.15	protein_coding	n/a	2105	5	0	28	No	hPGC & PGCLC	n/a	n/a	n/a	n/a	n/a	n/a	2.30825	2.48036	1.71333	2.21035		2.74882	3.80071	FAM86C1	2.30825	2.19599	2.30825	5.52588	4.62255	5.67769	5.62919	6.21108	4.85886	5.59077	5.7218	5.23406	5.45278	1.71333	3.07686	3.56928	3.24238	3.68197	4.19371	2.48036	5.22116	5.3001	5.13764	2.21035	4.65278
FAM9C	ENST00000542843	ENSG00000187268.11	protein_coding	12213195:Expressed exclusively in testis; protein is located in the nucleus.,23836295:FAM9C overexpression increased the phosphorylation levels of Akt and anti-apoptotic ability in hepatocellular carcinoma.,	5852	3	0	1	No	hPGC	n/a	n/a	n/a	n/a	n/a	n/a	0.626852	0.15221	0.320348	0.320882	5.6572	2.22255	2.57941	FAM9C	0.626852	0.525813	0.626852	4.48373	3.07705	3.957	3.74483	5.26018	4.80347	5.25203	4.17103	4.79457	3.66834	0.320348	2.17004	2.23167	1.76727	1.5188	1.52066	0.15221	0.890731	-0.0657815	1.4609	0.320882	1.8778
FANCA	ENST00000389301	ENSG00000187741.14	protein_coding	12031647:used to subtype Fanconi anemia T cells,12210728:FANCA may function to recruit IKK2, thus providing the cell a means of rapidly responding to stress.,12444097:Mutant FANCA proteins complement the sensitivity of DNA crosslinker mitomycin C at different grades: five proteins (group I) behave like wild-type FANCA, whereas the other proteins are either mildly (group II, n=4) or severely (grou…	5408	4	0	13	No	hPGC & PGCLC	n/a	n/a	n/a	n/a	n/a	n/a	1.08942	1.15803	0.95976	1.19398	5.62902	2.54946	4.09911	FANCA	1.08942	1.03298	1.08942	5.88707	6.15436	6.09663	5.58636	6.31329	5.90323	6.37994	6.5617	6.13331	5.89161	0.95976	5.69366	5.214	4.86599	5.14219	4.86896	1.15803	6.26264	6.36396	6.15367	1.19398	6.45704
FANCB	ENST00000398334	ENSG00000181544.13	protein_coding	15502827:the protein defective in individuals with Fanconi anemia belonging to complementation group B is an essential component of the nuclear protein 'core complex' responsible for monoubiquitination of FANCD2,15611632:summary of recent advances in the Fanconi anemia-BRCA network with emphasis on the new discovery of FAAP95 as the true FANCB gene [review],16679491:Mutations in FANCB are a cause…	2998	4	0	1	No	hPGC & PGCLC	n/a	11	n/a	n/a	n/a	n/a	1.4516	1.50915	0.82367	1.45316	1.21014	1.31981	2.52536	FANCB	1.4516	1.28876	1.4516	3.8637	4.44798	3.99444	4.45822	5.16708	4.66686	4.35189	5.11359	5.25161	5.04044	0.82367	3.35256	1.47414	2.90212	2.56173	0.398123	1.50915	4.52442	4.04211	4.88526	1.45316	4.35656
FANCM	ENST00000267430	ENSG00000187790.10	protein_coding	18174376:FANCM is an anchor required for recruitment of the FA core complex to chromatin, and the FANCM/FAAP24 interaction is essential for this chromatin-loading activity,18206976:FANCM specifically binds to Holliday junctions & replication forks & promotes ATPase-dependent migration of their junction point. It dissociates large recombination intermediates by branch migration of Holliday junctio…	7088	4	0	1	No	hPGC	n/a	n/a	n/a	n/a	n/a	n/a	0.668078	0.668944	0.637394	0.639062	5.94195	1.99822	2.97333	FANCM	0.668078	0.618387	0.668078	4.38313	4.86238	4.73169	5.24069	5.32722	4.73534	5.14614	5.09621	5.16057	5.36018	0.637394	4.47855	4.44221	4.68721	4.35783	4.59969	0.668944	4.74147	4.37659	5.03245	0.639062	4.52967
FBXL18	ENST00000382368	ENSG00000155034.18	protein_coding	25654763:Fbxl18 regulates apoptosis by mediating ubiquitin-dependent proteasomal degradation of the pro-apoptotic protein Fbxl7 that may impact cellular processes involved in cell cycle progression.,	3493	2	0	8	No	hPGC & PGCLC	n/a	n/a	1	0	1	CPTAC	1.09236	1.48045	1.19085	1.35713	4.52916	2.69911	3.34973	FBXL18	1.09236	0.93921	1.09236	3.28066	4.14345	5.311	4.22395	5.20245	3.81563	5.20181	4.84732	4.96284	4.64413	1.19085	4.0118	4.08149	4.69495	3.55277	4.22205	1.48045	5.17121	4.15981	5.75995	1.35713	4.74047
FBXO36	ENST00000373652	ENSG00000153832.11	protein_coding	n/a	3115	1	0	8	No	hPGC & PGCLC	n/a	n/a	n/a	n/a	n/a	n/a	1.64625	1.65472	1.30724	1.32146	4.76644	2.80691	4.0384	FBXO36	1.64625	1.26112	1.64625	5.47143	5.51031	5.17368	4.01067	3.9284	6.5463	6.09811	6.15639	5.12808	5.4208	1.30724	3.9014	4.62054	3.79244	4.06593	3.80232	1.65472	5.15447	5.54436	4.61853	1.32146	4.11634
FDXACB1	ENST00000260257	ENSG00000255561.6	protein_coding	n/a	2784	4	0	1	No	hPGC & PGCLC	n/a	0	n/a	n/a	n/a	n/a	1.38454	0.993089	1.4021	1.12837	3.50439	2.54184	2.50147	FDXACB1	1.38454	1.23724	1.38454	3.44447	4.80418	4.92071	4.43578	3.85169	4.9302	4.63323	4.6467	3.85456	4.07453	1.4021	3.88163	3.78261	4.18481	3.32754	4.17739	0.993089	2.76476	2.66895	2.8546	1.12837	3.14139
FGF19	ENST00000294312	ENSG00000162344.3	protein_coding	11956156:FGF19 transgenic mice had a significant and specific reduction in fat mass that resulted from an increase in energy expenditure. FGF19 transgenic mice did not become obese or diabetic on a high fat diet.,12057932:The formation of liver tumors in transgenic mice overexpressing human fibroblast growth factor 19 (FGF19) in skeletal muscle,12815072:demonstrated that FGF-19, acting as an FXR-…	2444	5	0	2	No	PGCLC	0	8	n/a	n/a	n/a	Neither	-0.41386	1.65187	-0.512787	1.86458		0.716147	2.60249	FGF19	-0.41386	-0.41386	-0.77261	-1.01147	-0.985188	-0.383227	1.49816	-0.0192936	-1.62335	0.517363	0.408346	-1.88826	-0.595536	-0.512787	-1.99654	-1.55303	-1.55801	-0.39144	-1.30712	1.65187	4.03717	4.3903	3.56858	1.86458	4.55705
FGGY	ENST00000430447	ENSG00000172456.17	protein_coding	17671248:Variants of FLJ10986 may confer susceptibility to sporadic ALS (amyotrophic lateral sclerosis).,19464757:The result of this study suggested that FLJI0986 that do not modulate the risk for SALS in the German population.,19922138:Results suggest that common genetic variation in FGGY is not associated with susceptibility to sporadic ALS in genetically homogeneous populations from northern E…	2468	5	0	9	No	hPGC & PGCLC	n/a	n/a	0	0	0	Neither	1.63162	1.12571	1.62784	1.31704	2.04771	2.90044	4.9191	FGGY	1.63162	1.52861	1.63162	4.61829	4.49257	3.7726	4.50036	5.189	4.03498	4.02683	4.39425	5.09764	5.00508	1.62784	4.23729	4.04758	4.15581	3.45244	4.0711	1.12571	2.77825	2.29528	3.13945	1.31704	3.25045
FOXH1	ENST00000377317	ENSG00000160973.7	protein_coding	15737749:This work suggests that FAST-1 may participate in the vascular smooth muscle response to injury and may represent a potential molecular target for modulating the progression of cardiac allograft vasculopathy.,15750622:Smad-binding peptide aptamer FOXH1 can be developed to selectively inhibit TGF-beta-induced gene expression.,15982639:These results demonstrate for a functional role for TG…	2500	3	0	1	No	hPGC & PGCLC	n/a	n/a	n/a	n/a	n/a	n/a	2.18444	2.79532	1.37309	2.45604		0.956413	4.69687	FOXH1	2.18444	2.18444	2.0919	5.87471	6.25825	5.92394	5.52961	5.46109	6.92893	6.63443	7.04809	5.89284	5.22976	1.37309	3.82876	3.11472	3.21666	3.53007	3.36064	2.79532	6.9883	6.67955	7.24249	2.45604	6.14009
FOXI3	ENST00000398142	ENSG00000214336.4	processed_transcript	n/a	1338	3	0	1	No	hPGC & PGCLC	n/a	n/a	n/a	n/a	n/a	n/a	3.73785	5.111	-0.0365182	2.92165		0.284495	3.97864	FOXI3	3.73785	3.38403	3.73785	7.25857	4.52783	5.84349	5.21168	5.07226	5.68876	5.00124	5.46734	5.63912	5.38215	-0.0365182	-0.127376	-0.683868	0.896118	-0.522273	-0.437954	5.111	6.83852	6.07802	7.33391	2.92165	3.90916
FOXP3	ENST00000376207	ENSG00000049768.14	protein_coding	11483607:The ability of scurfin to bind DNA, and presumably repress transcription, plays a paramount role in determining the amplitude of the response of CD4 T cells to activation.,11768393:novel mutations of FOXP3 in two Japanese patients with immune dysregulation, polyendocrinopathy, enteropathy, X linked syndrome (IPEX),12296863:Random X inactivation was found in the T lymphocytes of a carrier…	2370	5	0	7	Female	hPGC & PGCLC	0	n/a	n/a	n/a	n/a	n/a	0.747151	1.14169	1.19731	0.219291	2.42046	1.91441	3.0141	FOXP3	0.747151	-0.408066	0.747151	-0.967116	2.3811	2.90906	2.33101	3.4401	2.50847	2.26216	3.58199	2.67966	1.77075	1.19731	2.57138	1.66125	2.2937	2.55981	3.98516	1.14169	2.70581	3.46065	1.02798	0.219291	0.519721
FTCDNL1	ENST00000420128	ENSG00000226124.6	protein_coding	21573128:A single nucleotide polymorphism (SNP), rs7605378 associated with osteoporosis, was identified, in a previously unknown gene on chromosome 2q33.1, FONG.,23303384:results suggest that Japanese subjects homozygous for the risk alleles of rs7605378 in FONG and rs12673629 in THSD7A have a significantly higher risk of vertebral fracture,26492493:rs10203122 in FTCDNL1 is associated with a susc…	1016	2	0	5	Female	hPGC & PGCLC	n/a	n/a	n/a	n/a	n/a	n/a	1.20862	0.761783	1.02695	1.93167		2.44168	2.80246	FTCDNL1	1.20862	0.250857	1.20862	0.254871	1.28116	2.69047	1.89003	1.24705	1.22796	1.78371	2.99662	2.18544	4.84073	1.02695	-0.730198	0.71331	1.2933	1.8749	0.959223	0.761783	0.773972	0.875285	0.665003	1.93167	1.96258
FUT10	ENST00000327671	ENSG00000172728.15	protein_coding	12370785:amino acid sequence,19088067:Activity, splice variants, conserved peptide motifs, and phylogeny of two new alpha1,3-fucosyltransferase families (FUT10 and FUT11).,	3820	2	0	3	No	hPGC & PGCLC	0	17	n/a	n/a	n/a	Neither	1.3862	1.32573	1.2738	1.4335	5.67411	2.90122	2.73349	FUT10	1.3862	1.3862	1.25375	5.98082	5.57994	5.7538	5.29527	5.95599	5.33965	5.12096	5.52557	4.78934	5.08206	1.2738	4.79376	4.68528	5.30546	5.07276	4.258	1.32573	5.0643	4.83498	5.26212	1.4335	5.47595
GAPDHS	ENST00000222286	ENSG00000105679.8	protein_coding	10714828:GAPD2 enzymatic activity is present in human sperm. GAPD2 is tightly bound to sperm and most enzymatic activity is not released by permeabilization with CHAPS detergent. GAPD2 is restricted in location to the principal piece of the sperm flagellum.,16324157:We have concluded that a simple nuclear localization of GAPDH does not induce apoptosis, and that MPP+-induced apoptosis is not caus…	1478	5	0	2	Female	hPGC & PGCLC	1	1	1	0	0	HPA & CPTAC	1.31346	2.24985	2.3791	3.45117	10.3922	1.21861	7.50611	GAPDHS	1.31346	-0.19342	1.31346	-0.285875	3.19984	3.14973	3.08625	1.44327	3.68721	2.24296	1.9413	3.29677	3.45199	2.3791	1.72906	4.26003	3.25505	3.85772	3.41848	2.24985	3.32529	1.65647	4.07845	3.45117	5.10082
GBX2	ENST00000306318	ENSG00000168505.6	protein_coding	15931389:Altered expression is associated with therapy failure and death in patients with multiple types of cancer.,17060451:Gbx2 and Otx2 interact with the WD40 domain of Groucho/Tle corepressors,23549873:Data established a seven-gene (AR, ESR2, GATA3, GBX2, KRT16, MMP28 and WNT11) prognostic signature to define a subset of triple-negative breast cancer (TNBC).,8838315:The accession number for t…	2121	3	0	1	No	PGCLC	n/a	n/a	n/a	n/a	n/a	n/a	-0.368075	1.19491	-0.12203	0.787406		1.70438	3.10302	GBX2	-0.368075	-0.368075	-0.668952	4.83688	-0.780688	2.2807	-0.17181	0.600244	-1.41885	2.62875	2.31329	2.1236	3.46694	-0.12203	-1.79204	-1.34853	-0.353511	0.398023	0.482342	1.19491	2.5344	2.81344	2.18812	0.787406	1.67009
GCNT7	ENST00000243913	ENSG00000124091.9	protein_coding	n/a	2057	2	0	1	Female	hPGC & PGCLC	n/a	8	n/a	n/a	n/a	n/a	1.88298	1.78212	2.17246	1.80817	2.24021	0.55496	2.53663	GCNT7	1.88298	-0.0653985	1.88298	5.46605	5.17041	-0.134525	4.55422	3.50243	3.87328	5.75475	5.31526	5.58926	4.20776	2.17246	4.27453	4.1551	3.86062	5.02719	4.72294	1.78212	3.66583	3.02757	4.10679	1.80817	3.71941
GDF3	ENST00000329913	ENSG00000184344.3	protein_coding	16126341:Present data suggested that GDF3 might play important roles in the central nervous system (CNS), especially in cerebral cortex, hippocampus and cerebellum, and it shed new light on further research of GDF3 in the central nervous system.,16339188:GDF3 regulates both of the two major characteristics of embryonic stem cells: the ability to maintain the undifferentiated state and the ability…	1237	3	0	1	No	hPGC & PGCLC	n/a	1	n/a	n/a	n/a	n/a	2.85285	4.06904	1.47177	3.41691		2.07535	7.41995	GDF3	2.85285	1.55303	2.85285	4.21885	4.52077	1.9211	2.48056	2.1855	3.52898	4.35774	5.27339	4.6177	5.26951	1.47177	3.37817	1.01433	0.424388	0.590959	1.26024	4.06904	5.03341	4.98366	5.0815	3.41691	4.22672
GDF5	ENST00000374372	ENSG00000125965.8	protein_coding	12121354:A missense mutation in the mature domain of CDMP1 found in a kindred affected with fibular hypoplasia and complex brachydactyly likely causes a CDMP1 conformational change that influences expression of genes required for normal bone develoment.,12124730:CDMP1 plays an important role in the regulation of axial bone growth during development but its absence does not impair other developmen…	2568	1	0	1	Female	hPGC	n/a	19	n/a	n/a	n/a	n/a	0.585276	0.249501	1.25795	0.245089	1.96689	2.44386	2.99503	GDF5	0.585276	0.205753	0.585276	2.50209	0.528374	2.24581	1.66777	2.1317	1.62718	1.61589	1.92191	1.94723	1.50299	1.25795	4.21746	3.23355	2.07103	2.2376	3.32192	0.249501	0.64072	1.1225	-0.0877798	0.245089	0.629388
GDPGP1	ENST00000558017	ENSG00000183208.12	protein_coding	21507950:C15orf58 in humans and C10F3.4 in C. elegans display GDP-hexose phosphorylase activity but the major reaction catalyzed by these enzymes is the phosphorolysis of GDP-D-glucose to GDP and D-glucose 1-phosphate,	1591	4	0	1	No	PGCLC	0	0	0	0	1	CPTAC	0.382047	1.55472	1.61988	1.39326	1.15433	1.95605	2.47451	GDPGP1	0.382047	0.382047	-0.542631	0.607837	1.21909	3.55801	1.243	2.47449	1.31789	-0.863327	2.19758	1.31601	2.02377	1.61988	3.26662	3.3142	1.86865	1.81283	1.63412	1.55472	2.47356	1.81321	2.92486	1.39326	2.21668
ELP4	ENST00000395934	ENSG00000109911.18	protein_coding	19172991:Data suggest that a non-coding mutation in ELP4 impairs brain-specific Elongator-mediated interaction of genes implicated in brain development, resulting in susceptibility to seizures and neurodevelopmental disorders.,24995671:No association of SNPs in the ELP4 gene was detected in rolandic epilepsy patients.,25301525:Results show no difference in BDNF and ELP4 genotype frequencies betwe…	1949	5	0	33	No	hPGC & PGCLC	0	6	0	0	0	Neither	3.24315	3.0403	2.84214	3.23741	4.94569	2.47773	4.49992	ELP4	3.24315	2.89436	3.24315	6.75798	6.84117	6.65753	6.458	5.64112	7.19902	7.02378	6.69486	6.3209	6.47917	2.84214	5.71367	5.19974	5.10835	5.72949	5.80075	3.0403	5.92555	5.86619	5.98256	3.23741	6.30972
GEN1	ENST00000381254	ENSG00000178295.14	protein_coding	19020614:Recombinant GEN1 and Yen1 resolve Holliday junctions by the introduction of symmetrically related cuts across the junction point, to produce nicked duplex products in which the nicks can be readily ligated,20040574:ectopic expression of GEN1 in fission yeast mus81Delta strains results in Holliday junction resolution and crossover formation during meiosis.,20512659:Data indicate that alth…	6353	4	0	9	No	hPGC & PGCLC	0	20	1	n/a	1	CPTAC	0.731861	0.799851	0.676464	0.741617	6.57051	2.7113	3.56893	GEN1	0.731861	0.502315	0.731861	5.09415	3.19121	4.30467	5.58831	3.85044	4.64951	4.70902	4.95497	4.96717	5.00926	0.676464	4.67511	4.61567	4.14061	3.95829	3.9146	0.799851	5.08146	4.95185	5.20037	0.741617	4.7115
GET4	ENST00000407192	ENSG00000239857.6	protein_coding	23246001:SGTA recognizes a noncanonical ubiquitin-like domain in the Bag6-Ubl4A-Trc35 complex to promote endoplasmic reticulum-associated degradation.,23665563:Data indicate that the Bag6-Ubl4A-Trc35 complex is localized to the endoplasmic reticulum (ER) membrane to regulate ER-associated degradation (ERAD).,23723067:Data indicate that BCL2-associated athanogene 6 (BAG6) appears to be the central…	4348	2	0	1	No	hPGC & PGCLC	0	20	1	1	1	CPTAC	0.899795	1.37255	1.32714	1.2776	6.68722	2.76923	2.53662	GET4	0.899795	0.899795	0.86393	3.91231	4.93859	5.72818	5.30038	6.1038	5.78395	5.66925	5.13948	3.75637	4.86798	1.32714	5.71925	5.96459	5.84929	5.83815	5.42401	1.37255	5.96787	5.52603	6.30564	1.2776	5.55501
GGACT	ENST00000376250	ENSG00000134864.10	protein_coding	20110353:gamma-glutamylamine cyclotransferase is an enzyme responsible for gamma-glutamyl-epsilon-lysine catabolism,	1428	5	0	10	No	hPGC & PGCLC	0	0	0	0	0	Neither	1.52641	2.09336	1.55589	-0.00721191	3.14996	2.77434	3.26961	GGACT	1.52641	0.534857	1.52641	0.763775	1.37502	2.85145	3.51442	3.07788	2.73686	2.87757	2.50552	3.27931	2.17971	1.55589	3.23814	0.222214	2.38716	0.968771	2.46813	2.09336	2.98932	-0.61581	3.92879	-0.00721191	-0.0102986
GINS1	ENST00000262460	ENSG00000101003.9	protein_coding	17127213:expression of mammalian GINS is regulated by 17beta-Estradiol-stimulated estrogen receptor alpha, and PSF3 acts as a gene responsive to transcription factor E2F1,17417653:the C-terminal domain of Psf1 does not contribute to the stability of the GINS complex but is crucial for chromatin binding and replication activity,20103637:Findings implicate PSF1 in tumorigenesis and offer initial ev…	3242	4	0	25	No	hPGC & PGCLC	0	15	0	n/a	1	CPTAC	1.40468	2.19657	1.62714	2.35474	5.92714	2.65451	4.64887	GINS1	1.40468	1.24624	1.40468	4.04032	4.87396	5.32807	6.21605	6.37612	4.55398	5.57733	6.32714	5.98023	6.34997	1.62714	5.71476	5.63178	4.67821	5.44885	4.47506	2.19657	7.12126	6.91211	7.3039	2.35474	7.63406
GINS2	ENST00000253462	ENSG00000131153.8	protein_coding	21082043:Data suggest that GINS2 to be associated with the aggressive characteristics of a subgroup of breast cancers in vivo.,22474384:Data show that using a 200-nt primed circular DNA substrate, the combined action of DNA polymerase epsilon and the Cdc45/Mcm2-7/GINS (CMG complex) leads to the formation of products >10 kb in length.,23589040:GINS2 plays an important role in apoptosis and may fun…	2668	4	0	27	No	hPGC & PGCLC	n/a	15	1	n/a	1	CPTAC	2.0954	2.44528	2.18785	2.61491	5.56151	2.53712	5.39085	GINS2	2.0954	1.4446	2.0954	5.1288	4.81904	4.81219	5.95661	3.85419	6.81999	5.59052	6.08273	5.93359	6.28357	2.18785	6.34047	5.42898	6.00198	5.66196	5.55505	2.44528	6.52401	6.6673	6.3649	2.61491	6.97658
GINS4	ENST00000523277	ENSG00000147536.11	protein_coding	17417653:The C-terminal domains of the Sld5 and Psf1 subunits are connected by linker regions to the core complex, and the C-terminal domain of Sld5 is important for core complex assembly.,	3866	4	0	10	No	hPGC & PGCLC	0	19	1	1	1	CPTAC	1.1529	1.60057	1.2425	1.70183	2.96309	1.3172	3.17269	GINS4	1.1529	1.1473	1.1529	4.43545	5.09468	4.46297	5.40504	5.06506	4.98184	5.28203	5.41209	5.21833	4.45711	1.2425	5.39171	4.60555	4.66303	4.17578	4.90165	1.60057	6.18782	6.07147	6.29548	1.70183	6.57928
GIP	ENST00000357424	ENSG00000159224.4	protein_coding	11820780:Substitution of Glu(3) in GIP with proline produces a novel dipeptidylpeptidase IV-resistant GIP antagonist which inhibits GIP-induced cAMP generation and insulin secretion with high sensitivity and specificity in vitro.,12138104:activates the Raf-Mek1/2-ERK1/2 module via a cyclic AMP/cAMP-dependent protein kinase/Rap1-mediated pathway,12530694:Mutation in promoter region of gip receptor…	710	3	0	1	No	hPGC & PGCLC	0	n/a	n/a	n/a	n/a	n/a	11.7495	4.76705	1.0176	2.07964		0.220115	5.27016	GIP	11.7495	10.4385	11.7495	7.9617	9.04134	7.41135	7.47313	7.967	9.69722	8.45553	9.32869	8.34218	8.77278	1.0176	-0.213188	1.23032	1.22534	0.391914	0.476233	4.76705	3.3846	3.56222	3.18201	2.07964	1.47655
GLUD2	ENST00000328078	ENSG00000182890.4	protein_coding	11950837:identify the structural basis for allosteric differences of GlUD1 and GLUD2,15044002:These results suggest that the Ser443 residue plays an important role in the different thermal stability of human glutamate dehydrogenase isozymes (hGDH1 and hGDH2).,15378063:GLUD2 originated by retroposition from GLUD1 in the hominoid ancestor less than 23 million years ago.,15750346:results suggest tha…	2332	1	0	3	No	hPGC & PGCLC	0	20	0	n/a	0	Neither	1.7984	1.8054	2.83838	0.0584242	5.37714	1.73083	3.32989	GLUD2	1.7984	1.7984	1.65714	5.28502	4.66745	4.59134	4.19387	5.50781	5.76626	5.39239	5.04588	5.57174	3.86446	2.83838	7.13722	6.88968	6.61295	6.13567	5.99896	1.8054	4.2102	3.72101	4.57486	0.0584242	0.136245
GNRH2	ENST00000380347	ENSG00000125787.11	protein_coding	12447356:GnRH-II and GnRH-I interact directly with T cells and trigger gene transcription, adhesion, chemotaxis and homing to specific organs, which may be of clinical relevance.,12663744:a novel mechanism in stimulating basal human GnRH-II gene transcription mediated by cooperative actions of multiple regulatory elements within the untranslated first exon of the gene.,12770744:regulation of GnRH…	755	2	0	1	No	PGCLC	n/a	18	n/a	1	n/a	CPTAC	0.119788	1.59248	2.21425	-0.549541	1.49587	2.25621	2.55997	GNRH2	0.119788	0.119788	-0.256374	0.683223	0.709508	0.311469	0.733424	0.0904396	0.0713483	0.212059	0.103042	-0.193562	1.68412	2.21425	2.28312	0.141662	0.136685	2.30326	1.97254	1.59248	1.20232	1.30364	1.09335	-0.549541	-0.414903
GP1BA	ENST00000329125	ENSG00000185245.7	protein_coding	11437595:The von Willebrand factor- and thrombin-binding activities of recombinant GPIb alpha(1-289) expressed in a baculovirus/insect cell system are identical to those of an equivalent fragment derived from human platelets.,11776304:Two compound heterozygotes for the GPIbalpha gene(a maternal T insertion at position 1418 causing a translational frameshift and premature polypeptide termination, …	2499	4	1	2	No	PGCLC	0	0	0	n/a	0	Neither	0.0280988	1.06325	0.581899	1.16965	1.90827	2.37119	3.96237	GP1BA	0.0280988	-0.417599	0.0280988	-1.04358	1.98271	0.906594	4.48235	2.53356	1.34455	0.0702189	1.69817	3.1671	3.12724	0.581899	-1.02865	-0.000177991	1.73181	1.74638	2.46813	1.06325	2.65706	2.89876	2.36655	1.16965	2.92296
GP6	ENST00000310373	ENSG00000088053.11	protein_coding	10506151:First cloning of GPVI from platelet cDNA via protein sequence,11825911:regulates protein kinase B in platelets,11943772:Association of Fyn and Lyn with the proline-rich domain of glycoprotein VI regulates intracellular signaling,11964287:Glycoprotein VI-mediated platelet fibrinogen receptor activation occurs through calcium-sensitive and PKC-sensitive pathways without a requirement for s…	2260	2	1	1	No	hPGC & PGCLC	0	9	0	n/a	0	Neither	1.53698	1.60002	1.90809	1.70199	3.29269	2.40642	2.61638	GP6	1.53698	1.53698	1.48122	4.14584	3.52005	4.08725	3.47358	4.63795	3.34756	4.12214	3.7692	3.65093	4.16124	1.90809	3.57581	4.34125	4.5993	4.36534	4.47823	1.60002	3.61604	3.93132	3.21202	1.70199	3.8465
GPATCH2	ENST00000366935	ENSG00000092978.10	protein_coding	19432882:Involvement of GPATCH2 overexpression in breast carcinogensis is reported.,25376275:GPATC2 may be involved in inhibiting G1-S phase transition in 293T cells.,	5841	5	0	24	No	hPGC & PGCLC	0	20	1	n/a	1	CPTAC	0.964093	0.857693	0.920087	0.880754	6.18828	2.92279	3.1848	GPATCH2	0.964093	0.964093	0.906906	6.24726	5.64048	5.63126	5.82342	6.30116	5.47283	5.78787	5.89621	5.89643	5.29724	0.920087	5.1977	5.66978	5.57304	4.97364	5.3488	0.857693	5.00979	5.07989	4.9361	0.880754	5.14448
GPR1	ENST00000407325	ENSG00000183671.12	protein_coding	12837283:GPR1 is a senescence-associated gene in normal human oral keratinocytes.,15919664:Data report that a synthetic peptide derived from the NH2-terminal extracellular region of an orphan GPCR, GPR1, inhibited infection of not only an HIV-1 variant that uses GPR1 as a co-receptor, but also X4, R5, and R5X4 viruses.,20334567:identified homologous amino acid sequences in amino-terminal regions …	2292	1	0	3	No	PGCLC	n/a	17	n/a	n/a	n/a	n/a	0.409564	1.05045	0.959963	0.844767		2.64641	3.37271	GPR1	0.409564	0.409564	0.218579	2.7816	2.42938	2.40985	0.93872	1.29574	1.27664	2.51689	0.500984	2.11127	1.66703	0.959963	2.00299	2.5396	2.23507	1.50855	2.48596	1.05045	2.40762	2.50893	2.29865	0.844767	1.93621
GPR143	ENST00000467482	ENSG00000101850.12	protein_coding	11793467:Review: mutational analysis in ocular albinism type 1,12538723:OA1 has been immunologically characterized as an antigen that is expressed, processed, and presented in an MHC-restricted fashion by melanoma cells, but for which there is the human equivalent of a "knockout"--i.e., complete deletion in a male patient.,12868035:Mutations in the OA1 gene is associated with ocular albinism,1664…	1753	5	0	15	Female	hPGC & PGCLC	0	12	n/a	n/a	n/a	Neither	0.966982	2.62568	2.85486	2.73159		2.86831	8.96711	GPR143	0.966982	-0.641664	0.966982	3.86026	4.35221	2.26612	2.60561	-1.12484	2.76296	3.16671	1.69512	2.91309	3.13181	2.85486	5.61216	5.05567	4.41326	4.70269	4.95366	2.62568	4.60281	3.67332	5.16348	2.73159	4.78848
GPR3	ENST00000374024	ENSG00000181773.6	protein_coding	12649592:control of gene expression in vascular endothelial cells in the presence of fluid shear stress and classifies it as a sphingosine 1-phosphate receptor.,15591206:GPR3 is expressed in the ovary and testes, and is necessary for the regulation of meiosis in mouse.,17953967:We conclude that perturbations in GPR3 are not a common explanation for POF in this population.,20158988:Mutations in GP…	2113	5	0	5	No	hPGC & PGCLC	n/a	20	n/a	n/a	n/a	n/a	1.6665	2.99831	2.74008	2.01609		2.85404	2.89381	GPR3	1.6665	1.35051	1.6665	4.72204	4.17896	3.63408	4.10666	2.85362	5.95293	4.2819	4.45119	4.12905	3.52131	2.74008	4.49881	3.30077	6.01826	6.01818	6.83947	2.99831	6.33543	6.22828	6.43516	2.01609	4.26
GPR39	ENST00000329321	ENSG00000183840.6	protein_coding	15383539:ghrelin receptor, neurotensin receptor 2 and GPR39 display an unusually high degree of constitutive activity, determined by an aromatic cluster on the inner face of the extracellular ends of TMs VI and VII,16959833:GPR39 is probably not the obestatin receptor,17054911:could activate GPR39 by high concentrations of Zn(2+), demonstrating cell surface expression of a functional receptor tha…	2782	5	0	7	No	hPGC & PGCLC	0	1	0	n/a	1	CPTAC	1.26829	1.75225	2.52927	0.802523	3.61046	1.89368	3.25093	GPR39	1.26829	1.26829	0.859595	5.1592	3.52837	4.15782	5.2094	5.43768	3.71334	3.08537	2.39139	3.56872	4.28367	2.52927	7.2089	7.31808	6.64313	6.87701	7.03738	1.75225	4.87477	4.50953	5.16598	0.802523	2.23262
GPR75	ENST00000394705	ENSG00000119737.5	protein_coding	n/a	2113	1	0	3	Female	hPGC & PGCLC	n/a	n/a	n/a	n/a	n/a	n/a	0.659706	1.55385	1.80965	1.67627	2.62692	2.69079	4.00958	GPR75	0.659706	-0.379329	0.659706	-0.801522	1.22476	0.411687	3.67494	4.24955	1.39396	1.53467	3.01062	3.56962	4.22913	1.80965	3.53534	4.56381	3.11137	3.46237	3.99029	1.55385	3.28329	3.51933	3.00093	1.67627	3.54195
GRPR	ENST00000380289	ENSG00000126010.5	protein_coding	11960700:GRP/GRP-R play a transient and non-critical role in intestinal development,12220644:hGRP-R activation stimulated sustained cyclic AMP response element binding protein (CREB) phosphorylation and transactivation in duodenal cancer cells through a protein kinase C and partially p38 mitogen-activated protein kinase-dependent pathway.,12409226:Bombesin-dependent activation (through GRP recept…	1926	5	0	1	No	PGCLC	n/a	n/a	n/a	n/a	n/a	n/a	-0.65	2.49636	1.1486	4.43413		2.55189	2.31718	GRPR	-0.65	-0.839894	-0.65	-0.667836	-0.641551	-1.03959	-1.61764	-0.26062	-0.279711	0.445962	-1.24802	0.455378	-1.2519	1.1486	-0.652905	2.49104	3.24506	2.12212	1.62148	2.49636	4.80798	4.20051	5.23415	4.43413	8.54013
GSG2	ENST00000325418	ENSG00000177602.5	protein_coding	15681610:This work reveals a new kinase involved in composing the histone code and adds haspin to the select group of kinases that integrate regulation of chromosome and spindle function during mitosis and meiosis,17084365:Haspin is required to maintain centromeric cohesion during mitosis.,19910498:Haspin-depleted cells reveal that spindle-pole integrity in mitosis requires chromosome cohesion.,1…	2856	4	0	10	No	hPGC & PGCLC	n/a	n/a	n/a	n/a	n/a	n/a	1.94125	2.23778	1.20865	2.38688	5.18489	1.94135	3.36973	GSG2	1.94125	1.40192	1.94125	5.0117	5.28191	6.50576	6.08076	4.00388	5.54422	6.05416	6.62239	5.8118	5.89396	1.20865	4.25444	4.00357	2.3047	3.24179	2.37502	2.23778	6.3911	5.92335	6.74376	2.38688	6.81693
GSTCD	ENST00000515279	ENSG00000138780.14	protein_coding	20010834:Data show expression of TNS1, GSTCD, AGER, HTR4 and THSD4 in lung tissue and indicate potential targets for interventions to alleviate respiratory disease.,21965014:GSTCD polymorphism associated with COPD risk and lung function decline,24058608:In fixed sections of human lung tissue, GSTCD protein expression was ubiquitous, whereas INTS12 expression was predominantly in epithelial cells …	4261	5	0	13	No	hPGC & PGCLC	0	19	1	0	1	CPTAC	1.09312	1.21741	1.16106	1.41184	5.78958	2.52376	2.90597	GSTCD	1.09312	0.955064	1.09312	6.43451	4.89937	4.95438	4.75248	4.06953	4.70399	5.10773	5.26461	4.90971	4.6578	1.16106	4.895	5.20726	5.2099	4.73735	4.57743	1.21741	5.18738	5.58835	4.63013	1.41184	6.01584
ZNF669	ENST00000343381	ENSG00000188295.14	protein_coding	n/a	1947	2	0	30	No	hPGC & PGCLC	n/a	17	n/a	n/a	n/a	n/a	2.27546	2.32169	2.81693	2.73953	2.78007	2.49606	3.54996	ZNF669	2.27546	1.95287	2.27546	4.84008	3.80224	5.52973	4.82615	5.66625	5.1965	4.43032	5.69053	4.99432	5.14185	2.81693	5.57938	5.44738	5.92985	5.12638	5.1908	2.32169	4.52034	4.76982	4.2185	2.73953	5.33386
GTSE1	ENST00000454366	ENSG00000075218.18	protein_coding	12750368:GTSE-1 controls DNA damage-induced apoptosis by affecting p53 function,14707141:requires an intact nuclear export signal and functional Mdm2 for the regulation of p53,20018861:hGTSE-1 mediated-p21(CIP1/WAF1) stabilization is clearly involved in the ability of cells to counteract cytotoxicity induced by the microtubule poison paclitaxel.,20577264:Data show that G2 and S-phase-expressed 1 …	3100	4	0	21	No	hPGC & PGCLC	n/a	n/a	1	n/a	1	CPTAC	1.74235	2.14432	1.60607	2.07177	6.27009	2.7676	4.5876	GTSE1	1.74235	1.65123	1.74235	6.02921	5.54215	6.04193	6.48687	5.11881	5.90399	5.90905	6.66151	5.44114	5.40129	1.60607	5.61463	5.13737	4.66882	4.7891	4.34986	2.14432	6.6474	6.83577	6.43067	2.07177	6.42249
GTSF1	ENST00000552397	ENSG00000170627.10	protein_coding	24850846:SYCP1, cTAGE1, and GTSF1 are expressed in cutaneous T-cell lymphoma, but not in normal skin or benign inflammatory dermatoses.,	1612	4	0	3	No	hPGC	1	10	n/a	n/a	0	Neither	5.21	0.577104	2.09359	1.7857	10.0165	1.52713	4.62889	GTSF1	5.21	4.87492	5.21	8.24356	7.85838	8.57911	8.82523	8.81472	9.4679	8.39853	8.66158	8.74004	9.45091	2.09359	2.18881	4.29529	1.62734	4.25335	2.4632	0.577104	0.930292	1.20933	0.584014	1.7857	2.87855
GVQW1	ENST00000451672	ENSG00000241043.1	protein_coding	n/a	1832	2	0	1	No	hPGC & PGCLC	n/a	n/a	n/a	n/a	n/a	n/a	1.22921	1.68971	2.11672	1.55923		1.86871	2.3341	GVQW1	1.22921	0.766568	1.22921	1.40435	3.5181	2.61756	2.97811	2.89903	2.25191	4.21859	3.1461	3.22801	2.82029	2.11672	3.91114	3.38635	4.02774	4.30979	3.56814	1.68971	3.09555	2.60973	3.45834	1.55923	2.85651
HAPLN1	ENST00000274341	ENSG00000145681.10	protein_coding	14724283:link protein may function as a stabilizer of the interaction between aggrecan and hyaluronan in cartilage and between versican and hyaluronan in many tissues,15456769:SOX9 is a key regulator of CRTL1,15590670:cLP and versican did not bind directly to each other in solution yet formed ternary complexes with hyaluronan,19351750:Overexpression of HAPLN1 and its SP-IgV domain increases tumor…	5602	3	0	1	No	PGCLC	0	1	0	0	1	CPTAC	-0.394175	0.930765	0.453556	0.0703575		2.78428	2.89679	HAPLN1	-0.394175	-0.394175	-0.550688	-2.20817	-2.18189	-1.57992	0.929493	1.72261	0.98731	-1.67933	-1.20339	-3.08496	-2.79223	0.453556	3.40667	2.74212	0.0526464	3.1123	1.08114	0.930765	5.21415	4.95914	5.43078	0.0703575	0.394143
HARBI1	ENST00000326737	ENSG00000180423.4	protein_coding	18339812:The functions of two transposon-derived human proteins: HARBI1, a domesticated transposase-derived protein, and NAIF1, which contains a trihelix motif similar to that described in the Myb-like protein, was investigated.,	1964	5	0	7	No	hPGC & PGCLC	0	0	n/a	n/a	n/a	Neither	2.1815	1.77952	1.50689	2.09814	5.15517	2.23658	2.50837	HARBI1	2.1815	2.1815	2.07964	5.60776	4.28446	5.236	5.47312	4.79866	4.08442	4.19036	4.60644	4.30983	4.24348	1.50689	3.17689	2.22185	3.14976	2.24594	3.53189	1.77952	3.49498	3.17232	3.7585	2.09814	4.12076
HAUS8	ENST00000593360	ENSG00000131351.14	protein_coding	18362163:Hice1 is a novel microtubule-associated protein important for maintaining spindle integrity and chromosomal stability, in part by virtue of its ability to bind, bundle, and stabilize microtubules.,19776357:Results suggest that Hec1, through cooperation with Hice1, contributes to centrosome-directed microtubule growth to facilitate establishing a proper mitotic spindle.,21705324:Aurora-A …	3166	4	0	17	No	hPGC & PGCLC	0	20	1	1	1	CPTAC	1.43578	1.76979	0.999328	1.59581	5.15117	2.94539	3.94163	HAUS8	1.43578	1.37782	1.43578	4.72363	5.61868	5.75115	5.62531	4.36218	5.34309	5.766	5.74917	4.54568	5.71053	0.999328	3.91544	3.46587	2.06857	3.0425	2.64139	1.76979	5.60315	5.82049	5.34717	1.59581	5.05235
HDGFL1	ENST00000510882	ENSG00000112273.6	protein_coding	20509080:The segment encompassed only one UCSC (University of California-Santa Cruz genome bioinformatics database) gene: HDGFL1 (Homo sapiens hepatoma derived growth factor like 1, GB #AL033539).,	2032	3	0	1	No	hPGC	1	n/a	n/a	n/a	1	CPTAC	2.75667	-0.60336	-0.499489	-0.907114	5.89911	0.827697	4.46996	HDGFL1	2.75667	2.23658	2.75667	5.11285	5.47098	6.94381	4.79693	4.54473	6.18989	6.28355	5.86451	6.39489	5.60154	-0.499489	-1.7302	-0.28669	-1.29167	-1.1251	-1.04078	-0.60336	-1.22603	-1.12471	-1.335	-0.907114	-1.84326
HELB	ENST00000545134	ENSG00000127311.9	protein_coding	12181327:role of dominant-negative mutant in blocking onset of chromosomal DNA replication,22194613:Replication stress-induced recruitment of HDHB to chromatin is independent of checkpoint signaling but correlates with the level of replication protein A (RPA) recruited to chromatin.,25617833:HDHB promotes homologous recombination in vivo and stimulates 5'-3' heteroduplex extension during Rad51-me…	3572	4	0	1	No	hPGC & PGCLC	n/a	n/a	n/a	n/a	n/a	n/a	1.25572	1.08746	1.46708	1.69819	2.26914	2.16521	3.75757	HELB	1.25572	1.25572	1.19912	4.48543	4.84236	4.8637	4.56806	4.76712	5.11457	4.56979	4.50471	5.44077	4.28324	1.46708	5.36886	5.07939	5.62242	5.41862	4.44917	1.08746	3.88442	4.19074	3.49503	1.69819	6.06593
HESX1	ENST00000295934	ENSG00000163666.8	protein_coding	12424431:HESX1 mutations in septo-optic dysplasia will lead to a detailed understanding of its function in the development of the forebrain and pituitary--review,12519827:Sporadic heterozygous frameshift mutation of HESX1 causing pituitary and optic nerve hypoplasia and combined pituitary hormone deficiency in a Japanese patient. The insertion of a heterozygous mutation (306/307ins AG) in the exo…	872	2	0	2	No	hPGC & PGCLC	0	18	n/a	n/a	n/a	Neither	0.990249	1.14045	2.3973	4.61476	1.52968	1.77191	3.08262	HESX1	0.990249	0.54515	0.990249	0.475371	0.501657	2.68858	2.33293	5.09204	0.863497	1.58917	0.895191	3.76851	4.21324	2.3973	3.07527	1.93381	2.5138	0.0954046	1.17972	1.14045	0.994472	1.09579	0.885503	4.61476	4.02407
HHAT	ENST00000367010	ENSG00000054392.12	protein_coding	22626636:SKI-1/S1P activity is thus essential for hepatitis C virus production and its inhibition should be considered for antiviral drug development.,22733134:SKN is necessary for the proliferation of the non-small cell lung carcinoma cells,23112049:These findings define residues and regions within Shh that are necessary for its recognition as a substrate for Hhat-mediated palmitoylation.,231429…	3614	1	0	11	No	hPGC & PGCLC	0	7	n/a	n/a	n/a	Neither	1.2115	1.12161	1.29215	0.116318	3.71473	2.59531	3.26349	HHAT	1.2115	1.2115	1.16763	4.37837	4.80801	4.95931	4.85808	5.55249	4.28803	4.2198	5.19272	5.06309	5.2495	1.29215	4.93895	4.91604	4.28703	4.62917	4.46838	1.12161	4.0535	3.71701	4.32616	0.116318	0.420372
HIC2	ENST00000443632	ENSG00000169635.9	protein_coding	11554746:HIC1 and HRG22 define a subgroup of BTB/POZ domains unable to recruit repressing complexes containing a histone deacetylase activity.,24748541:data suggest that HIC2 haploinsufficiency likely contributes to the cardiac defects seen in distal 22q11 deletion syndrome,	6938	3	0	5	No	hPGC & PGCLC	0	12	n/a	n/a	n/a	Neither	0.901355	1.00964	0.75274	0.850068	6.38759	2.74771	4.9756	HIC2	0.901355	0.901355	0.877504	8.034	6.70429	6.2536	6.62885	6.48852	6.08812	6.84339	6.87174	6.49977	6.44222	0.75274	5.13118	5.11662	5.03475	5.31274	5.47301	1.00964	7.00491	6.99089	7.0188	0.850068	5.89777
HIST1H1B	ENST00000331442	ENSG00000184357.4	protein_coding	15595731:confirmed N-terminal acetylation on all isoforms plus a single internal acetylation site; phosphorylation sites were located on peptides containing the cyclin dependent kinase (CDK) consensus motif,16185066:the mode of the chromatin fiber compaction changes depending both on salt environment and linker histone H1,16377619:Phosphorylation of human H1 variants occurs nonrandomly during bot…	789	4	0	1	No	hPGC & PGCLC	0	17	0	1	1	CPTAC	8.95081	11.9752	8.40817	11.731	1.33623	0.753166	2.41271	HIST1H1B	8.95081	8.95081	8.93114	8.12747	7.27532	8.31938	7.06219	8.35332	7.10583	7.46139	7.10558	7.04667	7.09089	8.40817	7.1424	6.24804	6.58093	6.7943	6.18201	11.9752	9.44845	9.11661	9.71806	11.731	9.25575
HIST1H1E	ENST00000304218	ENSG00000168298.6	protein_coding	12498347:Allele-specific underacetylation of histone H4 downstream from promoter is associated with X-inactivation in human cells.,15595731:the lysine residue adjacent to the phosphorylation site found on the serine residue on the H1.4 peptide KARKSAGAAKR was also shown to be methylated, raising the question of whether the hypothesized "methyl/phos" switch could be extended to linker histones,191…	784	4	0	6	No	hPGC & PGCLC	0	20	0	0	0	Neither	12.8814	13.8012	12.6935	13.9762	6.50222	2.34473	3.37977	HIST1H1E	12.8814	12.8814	12.3603	10.8492	10.4381	11.0425	10.099	10.4208	10.8427	11.1428	10.1611	9.89799	9.69044	12.6935	10.4679	9.15337	10.0582	9.91422	9.86847	13.8012	10.8201	10.9349	10.6954	13.9762	10.9573
HIST1H2AI	ENST00000358739	ENSG00000196747.4	protein_coding	n/a	530	4	0	1	No	hPGC & PGCLC	0	20	n/a	n/a	n/a	Neither	12.4556	14.5767	11.6384	17.4078		1.13727	2.58982	HIST1H2AI	12.4556	12.4556	10.7493	8.18239	6.61231	7.59014	6.60146	7.32884	6.0081	7.33725	7.10538	6.70924	5.69711	11.6384	7.42781	5.17571	5.8951	5.76794	5.21999	14.5767	7.72566	7.84754	7.59252	17.4078	9.22614
HIST1H2AM	ENST00000359611	ENSG00000278677.1	protein_coding	n/a	486	4	0	2	No	hPGC & PGCLC	n/a	20	n/a	n/a	n/a	n/a	14.3874	16.9223	14.4734	19.77	1.30209	0.00532537	2.64873	HIST1H2AM	14.3874	13.4053	14.3874	9.18911	6.51495	7.70188	7.74398	7.80278	6.99227	7.27384	7.1136	7.41924	7.36404	14.4734	8.03411	6.65983	7.02013	6.1867	6.48253	16.9223	8.22422	8.46272	7.93833	19.77	9.60823
HIST1H2BF	ENST00000359985	ENSG00000277224.2	protein_coding	12860195:Histone H2B antimicrobial peptides participate in the colonic defense against bacteria and fungi.,	1194	4	0	3	No	hPGC & PGCLC	n/a	20	n/a	n/a	n/a	n/a	7.11937	6.79996	6.67728	7.80429	3.6022	2.90621	3.03563	HIST1H2BF	7.11937	7.11937	6.17745	10.0664	8.80314	8.73236	8.50053	8.9664	7.37588	8.60065	8.57878	9.05658	8.4959	6.67728	8.75286	6.68986	8.19994	7.53075	7.92108	6.79996	8.11915	8.20463	8.02829	7.80429	9.31832
HIST1H2BH	ENST00000356350	ENSG00000275713.2	protein_coding	n/a	424	4	0	15	No	hPGC & PGCLC	0	20	n/a	n/a	n/a	Neither	17.5219	20.4836	17.9726	24.2772	2.81961	2.44958	3.81386	HIST1H2BH	17.5219	17.5219	17.4801	9.13034	7.54192	7.42928	9.13189	9.14202	7.41156	8.35735	8.60079	8.74214	8.40731	17.9726	8.58585	7.46593	7.29103	7.51071	6.38991	20.4836	8.68506	8.41217	8.91445	24.2772	10.2935
HIST1H2BO	ENST00000303806	ENSG00000274641.1	protein_coding	n/a	466	4	0	1	No	hPGC & PGCLC	0	20	n/a	n/a	n/a	Neither	11.8018	12.4428	10.4884	15.966		1.54293	2.31608	HIST1H2BO	11.8018	9.58594	11.8018	7.21226	5.92922	4.46705	5.95313	6.24602	6.85496	6.26576	5.49963	6.28394	6.38027	10.4884	5.30119	4.92527	4.15476	4.16933	5.40565	12.4428	5.79835	5.80714	5.7895	15.966	7.44015
HIST1H3B	ENST00000244661	ENSG00000274267.1	protein_coding	20442396:a catalytic and inhibitory loop mechanism may better describe the cross-talk relationship between H2B ubiquitination and H3 Lys-79 methylation,20864036:MSK1- and MSK2-mediated H3K27me3S28 phosphorylation serves as a mechanism to activate a subset of PcG target genes determined by the biological stimuli and thereby modulate the gene expression program determining cell fate.,20920473:These…	471	4	0	1	No	hPGC & PGCLC	0	20	n/a	n/a	n/a	Neither	19.096	26.4919	20.9296	22.9305	8.44681	0.464929	2.75505	HIST1H3B	19.096	17.5497	19.096	11.4233	9.61908	10.7133	8.26592	10.4168	11.114	11.3191	10.668	10.0908	8.99423	20.9296	10.7766	9.13982	10.3213	9.52704	8.24823	26.4919	12.4777	12.3513	12.5939	22.9305	10.8003
HIST1H3E	ENST00000360408	ENSG00000274750.2	protein_coding	17052464:analysis of histone posttranslational modifications on H3.1 and H3.3,19034380:This protein has been found differentially expressed in the temporal lobe from patients with schizophrenia.,19797895:there are significant alterations of H3K4me3 in minimal change nephrotic syndrome patients,19919681:analysis of the binding pattern of FOXA1 and FOXA3 and their relation to H3K4me3 in HepG2 cells,	461	1	0	9	No	hPGC & PGCLC	0	20	n/a	n/a	n/a	Neither	14.9906	18.0911	17.7074	21.2435	1.47476	2.654	3.75695	HIST1H3E	14.9906	14.9906	14.4116	7.54468	7.74315	7.90582	7.45636	6.91067	7.226	8.47836	8.49423	7.19057	6.64376	17.7074	9.06092	7.1013	8.01832	7.30037	8.4302	18.0911	8.33999	8.20517	8.46328	21.2435	9.79325
HIST1H4C	ENST00000377803	ENSG00000197061.4	protein_coding	n/a	414	4	0	3	No	hPGC & PGCLC	0	20	n/a	n/a	n/a	Neither	18.9203	17.0965	16.9653	26.683	4.66266	0.606952	4.55152	HIST1H4C	18.9203	18.1897	18.9203	9.28478	7.53055	7.74817	9.55447	9.21938	7.83301	8.51353	8.51678	8.82303	9.46983	16.9653	8.34636	6.00851	6.95773	6.1701	6.00931	17.0965	7.07795	7.14776	7.00459	26.683	11.0468
TMEM68	ENST00000519460	ENSG00000167904.14	protein_coding	n/a	2585	5	0	32	No	hPGC & PGCLC	0	19	0	0	1	CPTAC	1.52013	1.94901	1.91718	2.20051	4.07957	2.60516	3.06022	TMEM68	1.52013	1.52013	1.42552	5.9737	5.21929	4.26377	4.10756	3.92953	4.58113	3.75837	3.68498	4.52267	4.69858	1.91718	4.94491	5.19894	4.93092	4.81304	4.85989	1.94901	5.0382	5.09788	4.97595	2.20051	5.68832
HIST4H4	ENST00000358064	ENSG00000197837.3	protein_coding	12385581:low levels of histone acetylation is associated with the development and progression of gastric carcinomas, possibly through alteration of gene expression,15095300:overexpression of MTA1 protein and acetylation level of histone H4 protein are closely related,15345777:peptidylarginine deiminase 4 regulates histone Arg methylation by converting methyl-Arg to citrulline and releasing methyl…	1916	2	0	1	No	hPGC & PGCLC	0	20	n/a	n/a	n/a	Neither	0.695122	2.05579	2.45245	3.32241	1.56999	2.17895	2.39622	HIST4H4	0.695122	0.695122	0.685157	4.86324	2.95092	3.05538	1.97484	1.33185	1.31276	3.72649	2.75949	3.16333	3.45605	2.45245	4.16196	4.77539	5.13299	4.68763	4.56759	2.05579	3.93889	4.20802	3.60779	3.32241	6.36575
HJURP	ENST00000411486	ENSG00000123485.11	protein_coding	16622419:hFLEG1 is associated with the CENP-A centromeric nucleosome,19410544:HJURP is a possible cell-cycle-regulated CENP-A-specific histone chaperone required for centromeric chromatin assembly,19410545:HJURP is a key factor for CENP-A deposition and maintenance at centromeres,20080577:found that HJURP, a member of the complex, was required for cell cycle specific targeting of CENP-A to centro…	3178	4	0	24	No	hPGC & PGCLC	0	15	n/a	n/a	1	CPTAC	2.28118	2.3448	1.83437	2.37632	6.73145	2.90671	5.35115	HJURP	2.28118	2.17351	2.28118	7.17951	6.9074	7.30129	8.18145	8.69018	7.67902	7.36731	7.90599	7.26814	7.24959	1.83437	6.47945	6.09046	5.3669	6.19547	3.63593	2.3448	7.45179	7.53841	7.35963	2.37632	7.55195
HMMR	ENST00000393915	ENSG00000072571.19	protein_coding	11716065:Hyaluronate receptors mediate glioma cell migration and proliferation. The expression of the HA-receptors, CD44, and RHAMM, is virtually ubiquitous amongst glioma cell lines, and glioma tumor specimens.,12225794:RHAMM is an immunogenic antigen expressed in leukemias and solid tumors and might be a potential target structure for cellular immunotherapies and antibody therapies. RHAMM is no…	3080	4	1	24	No	hPGC & PGCLC	0	3	1	n/a	1	CPTAC	1.78582	2.097	1.53505	2.42649	6.98576	2.44908	4.38225	HMMR	1.78582	1.78582	1.68666	5.50033	5.89058	5.95551	6.76574	6.24693	6.11443	5.1949	6.42339	5.42191	5.85868	1.53505	5.00069	5.11328	4.75216	4.90423	3.16655	2.097	6.45876	6.61065	6.28897	2.42649	7.4736
HORMAD1	ENST00000368993	ENSG00000143452.15	protein_coding	22407170:This is the first report showing that HORMAD1 single-nucleotide polymorphisms (SNPs) may predispose men to a defect in spermatogenesis, although the causal and potential mechanistic relationships between these HORMAD1 SNPs and azoospermia remain unclear.,22776561:HORMAD1 gene silencing resulted in significantly reduced VEGF protein levels and microvessel density compared to controls in e…	1864	5	0	1	No	hPGC	1	0	n/a	n/a	n/a	Neither	3.18091	-0.590949	0.0513513	-0.92208	8.12287	1.60349	3.01981	HORMAD1	3.18091	3.18091	2.1913	6.75441	5.92922	6.14717	6.18446	6.72322	6.14253	4.79085	4.08459	6.13194	5.65329	0.0513513	-0.605699	1.42277	-1.16717	-1.0006	0.0837218	-0.590949	-1.10153	-1.00022	-1.2105	-0.92208	-1.71876
HSPA1L	ENST00000375654	ENSG00000204390.9	protein_coding	12544996:Heat shock protein 70 genotypes HSPA1B and HSPA1L influence cytokine concentrations, clinical outcome after severe injury,17060867:HSP70-hom gene polymorphism may have a role in graft-versus-host disease after hematopoietic stem cell transplantation,17578680:examined the relationship between the HSP70-hom polymorphism and the clinical characteristics of the malignancy at the time of diag…	2542	1	0	3	Female	hPGC & PGCLC	1	0	0	1	0	CPTAC	1.06171	1.2289	1.67106	1.45104	10.4052	2.66657	2.81848	HSPA1L	1.06171	0.366565	1.06171	0.931807	1.28002	4.95237	4.90087	4.14638	4.02037	2.70857	3.15898	2.69888	4.27848	1.67106	5.17556	4.69403	4.45136	1.55184	3.02848	1.2289	3.12386	3.55222	2.51186	1.45104	3.68854
HTR7	ENST00000371721	ENSG00000148680.15	protein_coding	11906971:HEK293 cells stably or transiently expressing either of the 5-HT7 receptor splice variants show elevated basal adenylyl cyclase (AC) activity as well as concentration-dependent inhibition of basal AC activity by 5-HT7 antagonists (inverse agonism).,12446729:report the activation of the extracellular signal-regulated kinases (ERKs) 1 and 2 (p44 and p42 MAP kinase) through the human seroto…	3340	5	0	1	Female	hPGC & PGCLC	0	4	n/a	n/a	n/a	Neither	0.52731	1.77465	0.0894116	1.03996	5.17386	1.93282	2.54193	HTR7	0.52731	-0.24965	0.52731	4.09251	2.02364	-0.833831	3.36948	2.19307	2.31837	2.97365	2.91194	3.59188	1.76121	0.0894116	-1.44715	1.31829	-0.423652	0.965312	-0.757724	1.77465	5.92734	6.14133	5.67598	1.03996	3.47346
HTRA4	ENST00000302495	ENSG00000169495.4	protein_coding	12408815:FLJ90724 or HTRA4 is a member of the HtrA family of proteases,22778138:study reveals a novel function of GCM1 and HtrA4 in regulation of trophoblast invasion and that abnormal HrtA4 expression may contribute to shallow trophoblast invasion in preeclampsia,22964307:Data suggest that increased HtrA4 (and HtrA1) in placenta tissues may be involved in onset of pre-eclampsia; elevated level o…	2086	4	0	1	No	hPGC & PGCLC	0	0	n/a	n/a	n/a	Neither	1.62499	1.47783	1.86977	1.73887		1.85988	3.29525	HTRA4	1.62499	1.07542	1.62499	2.67646	2.24332	3.48913	2.43716	5.17884	4.03142	3.38972	4.63685	3.62565	3.72043	1.86977	3.44142	4.19903	3.91842	3.96635	3.87558	1.47783	3.08275	2.42241	3.53405	1.73887	3.62728
HUNK	ENST00000270112	ENSG00000142149.8	protein_coding	15575376:Overproduction of MAK-V/Hunk in human breast cancer may be used fore more precise molecular typing.,19717424:a gene expression signature that distinguishes Hunk-wild type from Hunk-deficient tumors predicts clinical outcome in women with breast cancer,20133759:Data show that HUNK reconstitution in basal breast cancer cell lines prevented protein phosphatase 2-A (PP2A from binding to CFL-…	7374	5	0	9	No	hPGC & PGCLC	0	10	1	n/a	n/a	CPTAC	0.652463	0.95458	0.676634	0.634336	3.16829	2.59223	3.53075	HUNK	0.652463	0.650756	0.652463	5.9228	5.87282	6.11633	4.79867	6.02654	5.52154	6.1886	6.1483	5.606	4.81126	0.676634	4.70488	5.45368	4.73143	5.18528	4.69959	0.95458	7.03907	7.01855	7.0593	0.634336	4.6776
HYAL4	ENST00000223026	ENSG00000106302.9	protein_coding	19889881:Identification of human hyaluronidase-4 as a novel chondroitin sulfate hydrolase that preferentially cleaves the galactosaminidic linkage in the trisulfated tetrasaccharide sequence,23086929:Identification of amino acid residues required for the substrate specificity of human and mouse chondroitin sulfate hydrolase (conventional hyaluronidase-4).,	2402	3	1	1	No	hPGC	n/a	16	n/a	n/a	n/a	n/a	2.39101	-0.0873543	0.719283	0.450369		1.62501	3.77695	HYAL4	2.39101	2.39101	2.00741	5.78172	6.19969	6.46833	5.74322	6.02066	5.45694	6.00998	6.30372	5.38468	4.82179	0.719283	1.72891	1.7939	1.78893	2.093	1.03982	-0.0873543	-0.209825	-1.36605	0.423667	0.450369	1.08179
IGF2BP1	ENST00000290341	ENSG00000159217.9	protein_coding	11973350:IMP1 localization is associated with motility and the major functions of IMP1 are carried out by the phylogenetically conserved KH domains,12532419:Aberrant CRD-BP expression may interfere with c-myc regulation. Copy number gains at 8q24 (c-myc), were seen in 48.3% of tumors, gains at 17q21 (CRD-BP) in 18.3%,& CRD-BP was seen in 58.5%, implying mechanisms of activation other than gene am…	8259	3	0	2	No	hPGC & PGCLC	0	2	1	1	0	CPTAC	0.94172	1.06714	0.896348	1.09865	8.54973	0.634337	5.75119	IGF2BP1	0.94172	0.929337	0.94172	8.45761	7.68121	8.01107	7.6754	7.92385	7.84453	8.09603	8.24921	8.12733	7.77767	0.896348	7.51176	7.45096	7.38744	7.57976	7.02229	1.06714	8.8135	8.69771	8.92068	1.09865	9.07376
IGF2BP3	ENST00000258729	ENSG00000136231.13	protein_coding	12161597:The growth regulating gene IMP-3 has been characterized as a candidate for Silver-Russell syndrome.,15644775:KOC is a sensitive and specific marker for carcinomas and high-grade dysplastic lesions of the pancreatic ductal epithelium,15753088:IMP-3 knock down by RNA interference significantly decreases levels of intracellular and secreted insulin-like growth factor-II (IGF-II) without aff…	4235	5	0	3	No	hPGC & PGCLC	0	8	1	1	1	CPTAC	1.37246	1.98378	1.77289	2.13191	5.33018	1.29938	2.44408	IGF2BP3	1.37246	1.23564	1.37246	6.89931	5.23292	5.44571	6.10359	6.65791	5.81235	6.52191	6.21514	6.17349	6.07487	1.77289	7.65017	7.84491	7.36826	7.43383	7.14294	1.98378	8.4013	8.02162	8.7016	2.13191	9.02865
IGSF23	ENST00000402988	ENSG00000216588.8	protein_coding	n/a	984	5	0	1	No	PGCLC	n/a	6	n/a	n/a	n/a	n/a	-0.296486	3.2287	0.402201	1.40115	1.65669	2.68981	4.43365	IGSF23	-0.296486	-0.296486	-0.315888	2.30104	3.32733	0.929287	2.52117	-0.291742	-0.310833	2.63723	-0.279139	0.424256	-0.283022	0.402201	0.315972	1.34444	-0.245497	-0.0789255	0.00539346	3.2287	3.17704	2.72881	3.51853	1.40115	1.37873
IL10	ENST00000423557	ENSG00000136634.5	protein_coding	11121048:Individuals carrying the IL10-5'-592A promoter progress to AIDS more rapidly than homozygous -592 C/C carriers. About 25-30% of long-term nonprogressors (no AIDS for 10 + years) can be attributed to the IL10-592 C/C genotype.,11441115:In mice, expression of the human anti-inflammatory protein IL-10 in a recombinant adenoviral vector drug-delivery system was used prophylactically in acute…	1625	4	0	1	No	hPGC & PGCLC	1	3	n/a	n/a	n/a	Neither	1.55965	1.15291	2.03311	1.86625		2.26307	3.69804	IL10	1.55965	1.55965	1.54332	3.16229	3.06305	3.4535	2.53442	2.56951	2.96546	2.69113	2.80451	2.5079	2.80062	2.03311	3.63666	2.84313	3.42311	2.78233	3.60361	1.15291	1.87348	1.51967	2.15739	1.86625	3.03266
IL23A	ENST00000228534	ENSG00000110944.8	protein_coding	12162874:Elevated expression of mRNA for IL-23(p19)was found in trigeminal ganglia of BALB/C mice infected with HSV-1 from early acute infection to the beginning of the latent phase.,12847224:In BALB/c mice, single chain (sc) IL-23-transduced CT26 cells grow progressively until day 26, then the tumors start to regress in most animals; scIL-23 transduction also significantly suppresses lung metast…	1037	5	0	13	Female	hPGC & PGCLC	0	10	n/a	n/a	n/a	Neither	1.30045	3.348	2.18878	2.28879	4.41576	2.25357	3.24111	IL23A	1.30045	-0.354318	1.30045	0.225355	0.251641	3.02353	1.59748	-0.367428	4.07291	4.07612	3.64517	1.34857	3.10072	2.18878	2.82525	-0.316205	2.00075	1.43035	3.25164	3.348	3.47187	3.1677	3.72295	2.28879	2.37348
IL4I1	ENST00000595948	ENSG00000104951.15	protein_coding	12031486:genomic structure, cDNA sequence, chromosome location and RNA expression in immune tissues,12446450:is activated in primary mediastinal large B-cell lymphoma, which might be due to a constitutive activation of a cytokine signaling pathway,17356132:hIL4I1 inhibited the proliferation of CD3-stimulated T lymphocytes with a similar effect on CD4(+) and CD8(+) T cells. In contrast, memory T c…	2397	4	0	23	Female	hPGC & PGCLC	0	6	1	1	1	CPTAC	0.656901	1.28265	0.972742	1.17824	5.3429	2.21038	7.43465	IL4I1	0.656901	0.268998	0.656901	3.92343	2.04283	0.644787	2.06674	2.42376	1.57459	2.93769	3.34325	3.59919	2.43248	0.972742	2.78636	2.38187	0.791932	1.8065	2.96882	1.28265	3.07451	2.95888	3.18156	1.17824	2.82424
IL7	ENST00000519833	ENSG00000104432.13	protein_coding	11927620:IL7 downregulates both TGF-beta production and signaling in pulmonary fibroblasts.,11929775:Effects on human thymus function.,12027403:an aromatic residue is required at position 143 of human IL-7 for IL-7R binding and subsequent signal transduction,12072494:increased HIV replication in the thymus by inducing differentiation and expansion of mature CD27(+) thymocytes expressing CXCR4 or …	714	5	0	4	No	hPGC & PGCLC	1	16	n/a	n/a	n/a	Neither	2.62966	5.9044	5.39285	3.85502	3.18998	2.38662	2.61166	IL7	2.62966	2.50709	2.62966	4.76378	1.79006	2.97698	4.33754	3.97835	2.47383	1.87757	3.18359	3.20892	4.50164	5.39285	3.58606	4.47014	4.12413	1.96877	4.05309	5.9044	4.21574	2.96915	4.87435	3.85502	2.75249
INSL6	ENST00000510407	ENSG00000120210.6	protein_coding	n/a	439	2	0	1	No	hPGC & PGCLC	1	n/a	n/a	n/a	n/a	n/a	8.88629	9.60328	11.7287	11.205	2.1619	0.187166	2.35077	INSL6	8.88629	8.88629	7.83273	5.71341	4.9512	3.90108	5.03924	5.26501	3.43857	5.8523	4.69265	4.83662	4.68877	11.7287	5.28776	5.24585	4.61938	5.60907	4.75479	9.60328	4.21584	4.08589	4.33504	11.205	4.919
INTS6	ENST00000469430	ENSG00000102786.14	protein_coding	11939413:Molecular characterization of the tumor suppressor gene in lung carcinoma cells,12527901:Somatic mutations were identified in three patients (3/56, 5%), and one novel polymorphism was identified in 3% of ESCC patients (4/136) and 3% of healthy individuals (6/232). We conclude that DICE1 mutations occur in ESCC but are infrequent.,15254679:DICE1 has a growth-suppressing activity and inter…	3747	2	0	3	No	hPGC & PGCLC	0	17	n/a	1	1	CPTAC	1.5094	1.69398	1.49171	1.64212	8.46201	2.64076	3.29008	INTS6	1.5094	1.5094	1.44767	6.27893	5.65571	6.10357	6.64382	6.07387	5.50163	5.42443	5.90038	6.05367	6.08259	1.49171	5.97942	5.53091	5.42541	5.37577	5.55212	1.69398	6.34736	6.23562	6.45105	1.64212	6.15304
IPMK	ENST00000373935	ENSG00000151151.5	protein_coding	12027805:cloning of a full-length 1248-bp cDNA encoding a human inositol phosphate multikinase (IPMK); localized predominantly in the nucleus when transiently expressed in mammalian cells,12223481:the major activity of human InsP(4) 5-kinase is phosphorylation at the D-5 position [InsP(4) 5-kinase],22715467:Data show that inositol polyphosphate multikinase (IPMK) interacts with the nuclear recept…	6127	2	0	24	No	PGCLC	0	16	n/a	n/a	1	CPTAC	0.494205	0.805708	0.434894	0.640448	3.88871	2.93596	3.59113	IPMK	0.494205	0.401626	0.494205	4.34909	3.27384	2.46076	2.97958	3.78405	3.028	3.32071	4.23216	3.45823	3.10089	0.434894	2.43241	2.02792	3.04679	2.67494	2.92153	0.805708	4.93657	4.64933	5.17601	0.640448	3.92402
IQCD	ENST00000546692	ENSG00000166578.9	protein_coding	n/a	1869	1	0	5	No	PGCLC	1	n/a	n/a	n/a	n/a	n/a	0.200912	0.918607	1.02978	-0.0698719	6.37452	2.72324	3.15274	IQCD	0.200912	0.200912	-0.646634	0.375505	0.40179	1.81111	1.88514	3.99217	0.76363	1.22627	2.79532	1.95815	-1.20856	1.02978	-0.609564	1.15587	1.1509	2.69598	2.88721	0.918607	1.71688	1.99592	1.3706	-0.0698719	-0.130591
IRAK1BP1	ENST00000369940	ENSG00000146243.13	protein_coding	17079333:Together, these studies reveal that phosphorylation of the SIMPL protein plays a critical role in SIMPL regulation by affecting both SIMPL subcellular localization and the p65 coactivator function of SIMPL.,	5652	1	0	2	No	hPGC	n/a	16	n/a	n/a	1	CPTAC	0.646564	0.694576	0.78086	0.698984	4.92164	2.25571	2.39817	IRAK1BP1	0.646564	0.573274	0.646564	4.23844	4.23156	3.24015	4.68096	3.56127	4.80376	4.02209	4.15303	4.21511	3.65438	0.78086	4.77693	4.16819	4.25484	4.19346	4.57083	0.694576	3.92574	3.90722	3.94403	0.698984	3.95066
TIMM8A	ENST00000372902	ENSG00000126953.5	protein_coding	12745081:Interaction of TIMM8a with the signal transduction adaptor molecule STAM1.,15710860:Intronic mutations in the DDP1 gene can also cause X-linked dystonia-deafness syndrome.,16332536:Bax/Bak-dependent release of DDP/TIMM8a promotes Drp1-mediated mitochondrial fission and mitoptosis during programmed cell death.,16411215:Mutation in TIMM8a is associated with deafness-dystonia (Mohr-Tranebja…	1662	5	0	33	No	hPGC & PGCLC	0	17	1	1	1	CPTAC	2.91422	2.82533	2.44451	2.99041		2.62325	4.32881	TIMM8A	2.91422	2.35679	2.91422	5.29974	5.27158	5.8596	3.91698	5.16152	6.77218	6.32161	5.66511	4.91599	4.84343	2.44451	4.51398	4.52685	2.99831	3.41281	4.2492	2.82533	4.6957	4.99816	4.31253	2.99041	4.97006
ITPRIPL1	ENST00000361124	ENSG00000198885.9	protein_coding	n/a	2155	4	0	5	No	PGCLC	n/a	n/a	n/a	n/a	n/a	n/a	-0.372915	1.81778	1.60847	2.06517	6.75591	2.40772	3.23948	ITPRIPL1	-0.372915	-0.372915	-0.669045	3.34001	-0.803631	1.38329	1.39021	2.38466	-1.44179	-1.30108	-0.410097	0.878261	2.49291	1.60847	3.79972	3.58272	3.2674	2.87758	3.62932	1.81778	3.91732	4.43435	3.10378	2.06517	4.45045
KBTBD8	ENST00000295568	ENSG00000163376.11	protein_coding	n/a	4680	4	0	1	No	hPGC	0	12	n/a	n/a	n/a	Neither	0.66852	0.525567	0.4476	0.929546	4.12172	2.91192	4.19361	KBTBD8	0.66852	0.510014	0.66852	2.80615	3.12194	3.7239	2.38687	2.66793	4.02435	3.93765	3.6999	3.12867	3.65702	0.4476	2.55805	1.31706	2.86228	1.75876	1.21505	0.525567	2.45965	2.31553	2.59068	0.929546	4.35028
KCNB2	ENST00000523207	ENSG00000182674.5	protein_coding	22422395:stromatoxin-1 -sensitive KV2-containing channels are expressed in detrusor smooth muscle (DSM); they control DSM excitability, intracellular Ca2+ levels, and myogenic and nerve-evoked contractions,23953852:The rs2128158 in KCNB2 showed significant associations with MaxDrinks.,25339316:Five de novo mutations were identified in four genes (SCNN1A, KCNJ16, KCNB2, and KCNT1) in three Brugada…	3579	1	0	1	No	PGCLC	n/a	n/a	n/a	n/a	n/a	n/a	-0.319074	0.753442	0.0494048	0.182888		1.962	2.6582	KCNB2	-0.319074	-0.602003	-0.319074	-0.561785	2.85682	-1.93354	3.18886	-2.15457	1.4113	1.13698	-1.14197	2.46832	1.43911	0.0494048	0.912578	0.218582	-2.10832	0.865603	-0.857433	0.753442	2.69657	2.58219	2.80254	0.182888	0.654558
KCNH5	ENST00000322893	ENSG00000140015.19	protein_coding	12135768:molecular identification and characterisation,18349282:Methylation of KCNH5 was present in 80% of NSCLC tissues but only in 14% of noncancerous tissues.,19172261:data suggest that the 'Per-Ant-Sim' (PAS) and cyclic nucleotide binding (cNBD) domains at the N- and C-termini form interacting oligomers that have roles in channel function,22792721:Three-dimensional structure of human Kv10.2 i…	4164	1	1	1	Female	hPGC	n/a	0	1	n/a	n/a	CPTAC	0.768731	-0.543011	1.00082	0.0894325	2.4719	1.99696	2.58128	KCNH5	0.768731	0.0527861	0.768731	0.219801	4.39583	4.44796	4.36803	5.88911	4.09978	3.63128	3.6169	3.201	3.2207	1.00082	1.48266	2.07056	3.82301	4.8622	5.30786	-0.543011	-2.2611	-2.15978	-2.37007	0.0894325	0.372397
KCNK13	ENST00000282146	ENSG00000152315.4	protein_coding	16683720:expression in cell hypoxia,18209473:THIK-1 and THIK-2 are abundantly expressed in the proximal and distal nephron of the mammalian kidney.,25148687:In cell and tissues co-expressing THIK1 and THIK2, heterodimeric channels may contribute to cell excitability.,	2520	1	0	3	No	PGCLC	0	1	n/a	n/a	n/a	Neither	0.452313	2.71134	0.298303	0.594833	2.08004	2.42982	2.88275	KCNK13	0.452313	0.394662	0.452313	2.26628	1.77799	4.57259	0.994549	2.59949	1.13983	3.60247	2.88773	2.38949	1.53021	0.298303	-0.0407211	2.30968	-0.0172278	0.149343	-1.3513	2.71134	6.83258	6.56476	7.05838	0.594833	1.49898
KCNMB2	ENST00000432997	ENSG00000197584.11	protein_coding	16446507:results reveal the molecular regions in the beta1 and beta2 subunits that determine their differential functional coupling with the pore-forming alpha-subunit,17460083:significance of inactivation in BK channels mediated by beta subunits arises not from inactivation, but from differences in the amplitude and duration of repolarizing currents arising from the beta-subunit-specific energet…	2547	1	0	1	No	PGCLC	0	16	n/a	n/a	n/a	Neither	-0.420506	1.00511	0.909702	0.910729	2.34811	2.04897	2.34084	KCNMB2	-0.420506	-0.420506	-0.605493	-1.07103	-0.0447423	3.20107	1.56414	1.79562	-0.682902	-1.54219	-0.0662457	1.85954	1.66684	0.909702	3.03137	2.2943	1.9674	1.87093	2.09276	1.00511	2.56002	2.9417	2.03954	0.910729	2.31963
KCNV2	ENST00000382082	ENSG00000168263.8	protein_coding	12060745:Obligatory heterotetramerization of three previously uncharacterized Kv channel subunits identified in human genome (Kv6.3)(Kv10.1) (Kv11.1),16909397:Mutations mapped to KCNV2 are responsible for cone dystrophy with supernormal rod electoretinogram.,17896311:KCNV2 mutations account for most if not all cases of cone dystrophy with a supernormal rod electroretinography. We found 1 frameshi…	2184	3	0	1	No	hPGC	1	1	n/a	n/a	n/a	HPA	2.36668	-0.325353	0.668554	0.100298	6.03343	0.893942	2.8953	KCNV2	2.36668	1.44267	2.36668	3.1508	4.38654	6.23848	5.18968	4.3129	5.88765	5.87931	5.28486	5.16883	5.81466	0.668554	1.75069	1.1942	0.926189	1.09276	2.02508	-0.325353	-0.71057	-0.228787	-1.43907	0.100298	0.21905
KHDC1L	ENST00000370388	ENSG00000256980.4	protein_coding	n/a	632	5	0	1	No	hPGC & PGCLC	n/a	n/a	n/a	n/a	1	CPTAC	3.07069	5.30617	1.40996	-0.250556	2.87704	2.34074	3.69691	KHDC1L	3.07069	1.48699	3.07069	0.939775	3.77342	1.56802	4.1599	4.25388	7.83569	5.27597	5.71715	4.38492	1.94067	1.40996	-0.0452939	1.98318	0.393237	0.559808	0.644127	5.30617	3.3535	4.26063	0.349906	-0.250556	-0.158351
KHDC3L	ENST00000370367	ENSG00000203908.3	protein_coding	17913455:This paper states that ECAT1 is not found in rodents.,21885028:Mutations causing familial biparental hydatidiform mole implicate c6orf221 as a possible regulator of genomic imprinting in the human oocyte.,22909446:Observations suggest that although NLRP7 and C6orf221 mutations are related to diploid biparental FRHMs, neither of these genes, nor NLRP2, are related to diploid HMs with bipa…	1015	3	0	1	No	hPGC	n/a	20	n/a	n/a	n/a	n/a	8.71641	-0.221288	1.92992	-0.829394		1.65464	7.47096	KHDC3L	8.71641	5.25011	8.71641	8.95673	8.21921	8.84454	5.32886	6.29287	10.4542	8.89104	10.52	8.99422	8.84715	1.92992	1.27122	-0.285269	3.51711	0.876325	1.54561	-0.221288	-0.224607	-0.123294	-0.333577	-0.829394	-0.841835
KIAA0586	ENST00000423743	ENSG00000100578.14	protein_coding	16702409:The chicken ortholog functions in regulation of the Gli repressor and activator proteins in the Hedgehog signaling pathway.,24421332:Talpid3 and Cep290 play overlapping and distinct roles in ciliary vesicle formation through regulation of centriolar satellite accretion and Rab8a,26026149:Intersection of this data with whole exome results from 145 individuals with unexplained Joubert synd…	5307	4	0	10	No	hPGC & PGCLC	0	18	1	n/a	n/a	CPTAC	1.13332	1.03368	1.00985	1.07265	8.03407	2.95418	3.47349	KIAA0586	1.13332	1.13332	1.13262	6.01453	6.12016	6.21237	6.79659	6.88072	6.23814	6.70249	6.01079	6.36378	6.1028	1.00985	5.31943	5.33954	5.2717	5.78912	4.94927	1.03368	5.48576	5.50152	5.46983	1.07265	5.69254
KIAA1211	ENST00000504228	ENSG00000109265.13	protein_coding	n/a	4619	5	0	8	No	PGCLC	0	11	1	0	0	CPTAC	0.322583	1.19759	1.09563	0.979481	7.68584	2.6335	3.58133	KIAA1211	0.322583	0.173054	0.322583	3.65515	2.62004	2.45332	2.12039	0.799336	3.62824	1.99134	1.49001	3.19341	3.71495	1.09563	4.37052	4.81403	5.54602	5.05655	5.25028	1.19759	5.53169	5.1984	5.80225	0.979481	4.52422
KIAA1524	ENST00000295746	ENSG00000163507.13	protein_coding	17632056:Data show that CIP2A/KIAA1524 is a human oncoprotein that inhibits protein phosphatase 2A and stabilizes c-Myc in human malignancies.,18559589:CIP2A in tumor cells is required for sustained proliferation by preventing cell growth arrest, senescence, or differentiation.,19470954:CIP2A and MYC appear to be regulated in a positive feedback loop, wherein they promote each other's expression …	4054	4	0	20	No	hPGC & PGCLC	n/a	n/a	n/a	1	n/a	CPTAC	1.48814	1.73729	1.30776	1.69268	5.26328	2.26878	4.10612	KIAA1524	1.48814	1.48814	1.42335	7.02661	6.0329	6.76319	6.77623	6.2048	5.97298	5.77025	6.43313	6.55906	6.54473	1.30776	5.86955	5.75029	5.05174	4.94455	4.38904	1.73729	7.04297	7.20077	6.86577	1.69268	6.86213
KIF14	ENST00000367350	ENSG00000118193.11	protein_coding	15897902:Overexpressed in primary retinoblastoma and lung cancer, and in medulloblastoma and breast cancer cell lines. Low expression in normal adult tissue; highly expressed in fetal liver and thymus.,15897902:Primary non-small-cell lung carcinoma overexpressing KIF14 showed a trend toward decreased survival.,16431929:During cytokinesis, the localization of KIF14 and citron kinase to the central…	7244	4	0	9	No	hPGC & PGCLC	n/a	19	1	n/a	1	CPTAC	0.760229	0.870791	0.557089	0.759457	4.93172	1.33984	3.2664	KIF14	0.760229	0.708693	0.760229	6.04669	5.13377	5.63043	6.20759	6.67995	5.82034	6.03197	5.71732	5.5071	5.76766	0.557089	4.57034	4.13681	4.20536	3.8092	3.03223	0.870791	6.30801	6.14206	6.45683	0.759457	5.50151
KIF15	ENST00000326047	ENSG00000163808.16	protein_coding	19818618:Kif15 can replace all essential functions of Eg5 in bipolar spindle assembly.,19818619:Hklp2 participates in the assembly and stabilization of the bipolar spindle.,22024925:Pole separation depends on Hklp2/Kif15, an otherwise dispensable plus end-directed spindle motor and results in spindles with two centrosomal poles.,23791727:By examining Kif15 activity in two cellular contexts, it wa…	4807	4	0	18	No	hPGC & PGCLC	0	19	1	n/a	1	CPTAC	1.4269	1.3293	1.17044	1.41795	8.1447	2.00972	3.74042	KIF15	1.4269	1.4269	1.35581	7.20985	6.8591	7.02674	7.77708	6.89558	6.8165	6.53299	6.68512	6.51739	6.9889	1.17044	5.9642	5.95489	5.69972	5.74119	4.09203	1.3293	6.38994	6.32654	6.45067	1.41795	6.81611
KIF18A	ENST00000263181	ENSG00000121621.6	protein_coding	17346968:Kif18A is a dual-functional kinesin and a key component of chromosome congression.,18267093:Kif18A regulates kinetochore microtubule dynamics to control mitotic chromosome positioning.,18680169:The current study sheds light on MS-KIF18A a microtubule-dependent kinesin and adds insights on the post-translational modifications that potentially control the protein cellular distribution and …	3551	4	0	14	No	hPGC & PGCLC	0	20	1	n/a	n/a	CPTAC	1.63269	1.82728	1.39235	1.82598	6.52041	1.64377	3.07645	KIF18A	1.63269	1.54205	1.63269	6.12197	5.47583	5.86569	6.56314	6.71474	5.79767	6.28672	5.94083	6.03629	6.24486	1.39235	5.20594	4.91921	5.02195	4.98844	4.49375	1.82728	6.48868	6.75996	6.1543	1.82598	6.48406
KIF20B	ENST00000416354	ENSG00000138182.14	protein_coding	12740395:MPP1 is a new mitotic molecular motor required for completion of cytokinesis,	6487	4	0	18	No	hPGC & PGCLC	0	5	0	n/a	1	CPTAC	0.849057	0.919287	0.627416	0.994285	6.92391	2.31877	3.97401	KIF20B	0.849057	0.807131	0.849057	6.25618	5.23586	5.29593	6.58607	6.23774	5.66183	5.53951	5.50783	5.93466	6.13315	0.627416	4.60638	4.16794	3.8281	4.09507	3.37204	0.919287	5.96342	5.73202	6.16278	0.994285	6.44993
KIF24	ENST00000379166	ENSG00000186638.16	protein_coding	20670673:KIF24 rs17350674 polymorphism likely acts as a risk factor for sporadic Lobar Degeneration,21620453:Study found that loss of Kif24 leads to the disappearance of CP110 from mother centrioles in cycling cells able to form cilia; thus, identifying a centriolar kinesin that specifically remodels a subset of microtubules, thereby regulating cilia assembly.,26290419:Kif24 is a physiological su…	6213	4	0	5	No	hPGC & PGCLC	n/a	6	0	n/a	n/a	Neither	0.830517	0.836351	0.71976	0.7867	8.60359	1.68055	2.91755	KIF24	0.830517	0.820421	0.830517	5.24239	5.16861	5.09728	5.68986	6.06093	5.24493	5.16	5.93267	5.44165	5.46356	0.71976	4.97483	4.60871	4.37207	4.3286	3.83869	0.836351	5.19625	4.87023	5.462	0.7867	4.88777
KIF25	ENST00000443060	ENSG00000125337.16	protein_coding	n/a	1603	5	0	1	Female	hPGC & PGCLC	n/a	20	n/a	n/a	n/a	n/a	1.62065	3.03335	0.446514	-0.93645		2.70128	2.35334	KIF25	1.62065	-0.251406	1.62065	-0.403003	4.62328	5.10789	4.10663	3.09168	2.98512	4.48338	4.84971	3.6271	2.5979	0.446514	-1.38807	0.055436	1.05046	1.80199	0.301349	3.03335	4.86246	5.02477	4.67955	-0.93645	-1.50113
KIF27	ENST00000297814	ENSG00000165115.14	protein_coding	n/a	4635	2	0	1	No	hPGC & PGCLC	n/a	n/a	1	n/a	0	CPTAC	1.23199	0.93434	1.14591	0.81718	7.31439	2.78886	2.52569	KIF27	1.23199	1.23199	1.22488	7.41172	5.79193	5.71026	6.54376	7.26358	5.67733	5.71816	5.74241	6.53049	6.75027	1.14591	5.45951	5.41846	5.29345	5.22439	5.13588	0.93434	4.33067	4.49297	4.14776	0.81718	3.78763
KIF4A	ENST00000374403	ENSG00000090889.11	protein_coding	12809554:Results demonstrating association of KIF4 with BRAF35 through the interaction of their respective alpha-helical coiled-coil domains is unique so far in mammals.,15031677:These results suggest that KIF4 is involved in cytokinesis, although direct evidence was not provided in this study.,15297875:KIF4 and its binding partner protein regulator of cytokinesis 1 play essential roles in the or…	4317	4	0	26	No	hPGC & PGCLC	0	20	1	1	1	CPTAC	1.19245	1.64171	1.32756	1.6745	2.93463	2.60885	4.62294	KIF4A	1.19245	0.840207	1.19245	3.62717	4.85224	5.34288	5.9993	5.59177	6.12951	5.14779	6.44865	5.91667	5.99307	1.32756	6.29642	6.12603	5.67105	5.80458	3.36395	1.64171	7.08725	6.9455	7.21631	1.6745	7.22881
KLHL11	ENST00000319121	ENSG00000178502.5	protein_coding	23349464:analysis of crystal structures of the BTB-BACK domains of KLHL11 both alone and in complex with Cul3,	2381	2	0	4	No	hPGC & PGCLC	0	9	0	n/a	0	Neither	3.24291	2.52435	2.59931	2.54517	5.89388	2.27939	3.32948	KLHL11	3.24291	3.24291	2.93735	7.97165	7.72137	7.97186	8.4655	8.81172	7.15242	6.99383	7.37084	7.74001	8.17176	2.59931	6.28431	5.77926	6.07958	6.47913	6.2304	2.52435	6.01047	6.23158	5.74922	2.54517	6.06004
KLHL35	ENST00000460787	ENSG00000149243.15	protein_coding	n/a	2301	5	0	3	No	hPGC & PGCLC	0	0	n/a	n/a	n/a	Neither	1.74215	0.744293	1.42741	1.10048	3.52137	2.50964	2.56563	KLHL35	1.74215	1.74215	1.60444	4.16297	4.00869	4.13002	4.48326	4.03732	4.78556	3.69181	3.74326	3.81343	4.96718	1.42741	2.79088	4.11891	2.8509	2.69554	3.42372	0.744293	1.71262	2.15536	1.0706	1.10048	2.5322
TIPIN	ENST00000261881	ENSG00000075131.9	protein_coding	17102137:Tipin is a checkpoint mediator that cooperates with Tim and may regulate the nuclear relocation of Claspin in response to replication checkpoint,17116885:observation explains the similar checkpoint phenotypes observed in both Tipin- and Timeless-depleted cells,17141802:TIM and Tipin are functional orthologs of their replisome-associated yeast counterparts capable of coordinating replicat…	1736	4	0	29	No	hPGC & PGCLC	0	10	1	n/a	1	CPTAC	3.71762	3.39905	2.76865	3.8202	4.10878	2.72694	4.07792	TIPIN	3.71762	3.32666	3.71762	7.51543	5.77508	6.59407	6.79899	6.61714	7.01479	6.45378	6.61607	6.83884	6.57742	2.76865	5.3673	4.64088	4.52043	4.74589	4.57867	3.39905	5.90076	5.73178	6.05201	3.8202	6.63188
KREMEN2	ENST00000572045	ENSG00000131650.13	protein_coding	20846389:The mRNA expression levels of DKK-1 binding receptor LRP5/6 and Krm1/2 in SCs from patients with MM were significantly higher than those in myeloma cells and in SCs from healthy donors.,	2332	1	0	7	No	PGCLC	n/a	3	n/a	n/a	n/a	n/a	-0.606758	0.961871	1.67608	1.03542		2.93528	5.92666	KREMEN2	-0.606758	-0.658911	-0.606758	-0.943797	0.667451	-0.315551	0.691367	-1.53658	-0.555671	-1.41496	0.0609854	1.17942	1.79407	1.67608	1.6561	3.55904	4.55406	4.1025	4.28412	0.961871	2.24308	1.84654	2.5538	1.03542	2.41461
KRTAP5-9	ENST00000528743	ENSG00000254997.3	protein_coding	n/a	1187	1	0	1	No	PGCLC	n/a	n/a	n/a	n/a	n/a	n/a	-0.473742	1.90734	1.26658	-0.899473	2.05569	1.46038	2.50349	KRTAP5-9	-0.473742	-0.473742	-0.713002	0.0304513	0.0567367	4.11813	2.40258	-0.562332	-0.581423	-0.440713	-0.549729	-0.846334	-0.553612	1.26658	-0.954617	2.48889	-0.516086	1.23545	2.31977	1.90734	2.26402	-0.349134	3.14102	-0.899473	-1.06767
KYNU	ENST00000264170	ENSG00000115919.14	protein_coding	16080802:The Lys412Glu polymorphism of the KYNU gene in a hypertensive candidate chromosomal region is associated with essential hypertension in Han Chinese.,22012986:A rare variant at the KYNU gene is associated with essential hypertension in the Han Chinese population.,	1791	4	0	2	No	PGCLC	0	13	1	1	1	CPTAC	-0.655985	1.58128	-0.449343	-0.0385759	4.33648	2.31793	2.83593	KYNU	-0.655985	-0.844664	-0.655985	0.437006	2.04825	-0.934748	-1.51279	-1.15578	-1.17487	-1.03416	-1.14317	1.36758	0.437905	-0.449343	-1.54806	-1.10455	-1.10953	0.0570393	-0.858642	1.58128	2.83207	3.14488	2.4321	-0.0385759	-0.0690894
L1TD1	ENST00000498273	ENSG00000240563.1	protein_coding	18842996:LINE-1 hypomethylation is significantly associated with CpG island hypermethylation in EF+ gastritis.,21445976:there was no significant association of LINE-1 methylation with case status, although reduced LINE-1 methylation was associated with increased risk of bladder cancer among never smokers,21559406:L1TD1 is a downstream target of Nanog and represents a useful marker for identifying…	3845	3	0	2	No	hPGC & PGCLC	n/a	n/a	n/a	1	n/a	CPTAC	2.61365	2.7794	0.914172	2.75688	4.54611	2.08248	7.2199	L1TD1	2.61365	2.61365	2.46986	10.8189	10.1888	10.0495	10.6412	10.8965	9.54986	9.49662	10.1937	10.0549	9.5633	0.914172	3.05016	2.65121	3.43211	4.16427	3.79403	2.7794	10.6868	10.7184	10.6544	2.75688	10.6002
GTPBP10	ENST00000222511	ENSG00000105793.15	protein_coding	17054726:Knock-down of ObgH1 by RNAi induced mitochondria elongation, whereas knock-down of ObgH2 resulted in the disorganization of the nucleolar architecture.,	7521	2	0	31	No	hPGC	0	12	1	1	1	CPTAC	0.548398	0.470733	0.542371	0.587869	4.94527	2.74628	2.91055	GTPBP10	0.548398	0.520768	0.548398	4.59567	3.91669	4.76328	4.94061	5.29763	4.45541	4.1245	4.25427	4.77083	4.61567	0.542371	4.26442	3.95457	4.21263	3.94108	3.99006	0.470733	3.54039	3.49506	3.58433	0.587869	4.42136
LCMT2	ENST00000305641	ENSG00000168806.7	protein_coding	12485877:Cigarette smoke-induced oxidative stress and TGF-beta1 increase its expression in alveolar epithelial cells,15813917:Inacativaton of this cell cycle regulatory genes by DNA methylation could be associated with tumorigenesis in NK cell disorders.,16830365:p21WAF1 and Bax may be used as the markers in the assessment of GIST malignant potential.,17026958:In conclusion, we report that the tr…	2829	1	0	23	No	hPGC & PGCLC	0	19	n/a	n/a	1	CPTAC	1.43773	1.4408	1.49501	1.843	2.70154	2.40193	3.03522	LCMT2	1.43773	1.43773	1.42452	5.86494	4.08917	5.17391	5.1586	4.06734	4.64134	5.00675	4.46409	4.02998	4.85163	1.49501	4.95228	3.69535	3.95886	4.41988	3.69128	1.4408	4.07603	4.15278	3.99497	1.843	5.21385
LCN15	ENST00000482511	ENSG00000177984.6	protein_coding	n/a	2879	5	0	1	Male	hPGC	0	1	n/a	1	0	CPTAC	0.550831	0.682059	0.959911	0.734112		1.96923	2.44128	LCN15	0.550831	0.550831	0.396085	3.7064	1.58584	2.83988	1.97233	2.91431	1.14033	2.45096	1.63145	2.39898	2.16814	0.959911	2.41099	3.16484	2.84952	1.9572	3.10041	0.682059	1.96365	1.95758	1.96969	0.734112	2.11351
LCOR	ENST00000540664	ENSG00000196233.12	protein_coding	12535528:Data show that LCoR (ligand-dependent nuclear receptor corepressor) represents a class of corepressor that attenuates agonist-activated nuclear receptor signaling by multiple mechanisms [Ligand-dependent nuclear receptor corepressor].,19744931:HDAC6 can function as a cofactor of LCoR but they can act to enhance expression of specific estrogen-regulated genes,19744932:role for LCoR and Ct…	7768	2	0	20	No	hPGC & PGCLC	0	20	1	0	1	CPTAC	0.75249	0.761408	0.803433	0.704025	6.82262	2.7537	4.34982	LCOR	0.75249	0.693284	0.75249	6.5634	5.38543	6.13335	6.89791	6.87592	5.84534	6.3248	5.96887	6.57015	6.31925	0.803433	6.38637	6.19441	6.27553	5.97093	6.34199	0.761408	5.91462	6.08019	5.72754	0.704025	5.46886
LCORL	ENST00000326877	ENSG00000178177.15	protein_coding	12560079:Identification and characterization of an homologous gene in mouse.,	5597	2	0	4	No	hPGC & PGCLC	0	11	n/a	n/a	n/a	Neither	0.889231	0.917271	0.785233	0.928518	5.92624	1.91333	2.81313	LCORL	0.889231	0.844433	0.889231	5.60047	4.72629	5.37556	5.92813	5.87629	5.6117	5.17993	5.27363	4.97703	5.36387	0.785233	4.92179	4.10954	4.38613	4.35567	4.02103	0.917271	5.13396	5.21443	5.04874	0.928518	5.19691
LEMD1	ENST00000367153	ENSG00000186007.9	protein_coding	15254688:LEM domain-containing 1 is a novel testis-specific gene expressed in colorectal cancers,20682177:Of the prostate cancer samples, 10, 10, 23 and 40% showed ODF1, ODF2, LEMD1 and SPATA19 specific bands, respectively, but none of the BPH samples expressed any of these genes.,	923	5	0	3	Female	hPGC & PGCLC	n/a	n/a	n/a	n/a	n/a	n/a	0.881027	6.47984	7.11323	5.70707	9.68233	2.86669	4.0639	LEMD1	0.881027	-0.60285	0.881027	5.25135	4.94322	4.19154	-0.55643	2.12251	3.24093	0.922205	0.813188	1.51658	1.39427	7.11323	6.85951	6.61999	6.23915	6.84629	6.09772	6.47984	5.98089	5.44005	6.37336	5.70707	5.26762
PARS2	ENST00000371279	ENSG00000162396.5	protein_coding	23263184:unusual 2.0 A structure showing that ATP directly locks onto and orients two parts of halofuginone (HF) onto human ProRS, so that one part of HF mimics bound proline and the other mimics the 3' end of bound tRNA.,	2345	5	0	32	No	hPGC & PGCLC	0	8	1	0	0	CPTAC	1.03894	1.83312	1.59116	2.15829	2.49437	2.77636	4.44222	PARS2	1.03894	0.791274	1.03894	1.85554	2.65943	5.43132	5.71309	4.97896	2.43631	4.435	4.37489	4.32115	4.82167	1.59116	3.818	3.96605	3.08661	3.87767	3.75254	1.83312	4.29866	4.06092	4.50271	2.15829	5.0612
LIM2	ENST00000221973	ENSG00000105370.7	protein_coding	11917274:A missense mutation in the LIM2 gene is associated with autosomal recessive presenile cataract in an inbred Iraqi Jewish family,15968979:Since the LIM2 gene promoter does not contain a classic TATA box, the Hsu element may serve as the site for binding the RNA polymerase complex.,18596884:This study shows the involvement of LIM2 in human congenital cataract.,21386927:The genetic mutation…	978	3	0	1	No	hPGC	n/a	n/a	n/a	n/a	n/a	n/a	2.95995	-0.174882	-0.226247	0.80736		0.816381	4.31703	LIM2	2.95995	2.95995	2.47818	2.89483	3.65808	5.22351	4.60799	4.30204	4.39843	2.42366	5.122	3.13352	4.24936	-0.226247	-0.675204	-0.231696	-0.236673	-0.0701017	0.0142173	-0.174882	-0.171034	-0.0697206	-0.280003	0.80736	0.789598
LIN28A	ENST00000326279	ENSG00000131914.10	protein_coding	12798299:microRNA regulation is a conserved feature of the Lin-28 gene in diverse animals.,16227573:Lin-28 downregulation by miR-125 involves reductions in both translational efficiency and mRNA abundance.,18550544:analysis of let-7g microRNA processing inhibition by the developmentally regulated RNA-binding protein Lin28,19038789:LIN-28 does not seem to be involved in the self-renewal of human e…	4004	3	0	1	No	hPGC & PGCLC	0	1	n/a	n/a	0	Neither	2.23957	2.63725	0.935134	2.93467	2.46717	0.0892568	6.83536	LIN28A	2.23957	2.12619	2.23957	10.1175	8.93833	9.02999	8.66972	8.51327	9.19681	9.34578	9.44602	8.9906	8.96723	0.935134	3.26854	4.02017	3.95861	3.72925	3.62454	2.63725	10.5595	10.4728	10.6414	2.93467	11.7504
LIN28B	ENST00000345080	ENSG00000187772.7	protein_coding	16971064:These findings strongly implicate a critical role of LIN28B during development and tumorigenesis and suggest a possible novel mechanism.,19211792:highlight an important role for Lin-28B in Myc-driven cellular phenotypes,19448623:Variation in LIN28B, a potent and specific regulator of microRNA processing is the first genetic determinant regulating the timing of human pubertal growth and d…	5501	3	0	1	No	hPGC & PGCLC	0	n/a	n/a	n/a	1	CPTAC	1.06344	1.33678	0.837095	1.52873	5.4346	0.588473	4.21023	LIN28B	1.06344	1.06344	0.843762	6.62221	5.84999	6.69425	5.85412	6.75082	5.68598	4.64153	6.4028	5.84818	6.29201	0.837095	4.76965	4.66022	4.74727	4.85596	3.73188	1.33678	7.35365	7.5286	7.1545	1.52873	8.40955
NANP	ENST00000304788	ENSG00000170191.4	protein_coding	n/a	3962	5	0	29	No	hPGC & PGCLC	n/a	10	1	0	0	CPTAC	0.607103	0.881059	0.877282	1.23189	3.95654	2.77912	3.31431	NANP	0.607103	0.565804	0.607103	2.75097	2.48775	2.24172	3.5512	2.86868	4.36617	2.40534	3.4118	3.27274	3.8774	0.877282	3.37256	3.39384	3.81109	2.95597	3.69633	0.881059	3.49076	3.30427	3.65587	1.23189	4.88076
LIN9	ENST00000328205	ENSG00000183814.15	protein_coding	15538385:Human Lin-9 has tumor-suppressing activities and the ability of hLin-9 to inhibit transformation is mediated through its association with pRB.,16730350:Mutation of BARA/LIN-9 restores the expression of E2F target genes.,17098733:Mip/LIN-9 is required for the expression of B-Myb, and both proteins collaborate in the control of the cell cycle progression via the regulation of S phase and c…	3552	4	0	18	No	hPGC & PGCLC	0	14	0	n/a	0	Neither	1.32186	1.32861	1.10803	1.37171	5.45887	2.30572	3.3351	LIN9	1.32186	0.909435	1.32186	5.19061	3.23031	4.79163	6.10667	4.79887	4.69525	4.95526	5.02883	5.34054	5.1597	1.10803	4.32205	3.92995	3.48756	4.1777	3.57976	1.32861	4.71922	3.79747	5.27712	1.37171	4.8723
LINC00854	ENST00000433702	ENSG00000236383.8	processed_transcript	n/a	974	2	0	1	Male	hPGC & PGCLC	n/a	n/a	n/a	n/a	n/a	n/a	0.742294	2.38466	4.56017	4.39303	9.0385	2.0239	4.88459	LINC00854	0.742294	0.742294	-0.304001	3.90074	2.34206	1.94402	2.68791	0.722994	-0.296097	3.01454	2.90552	3.60892	4.73171	4.56017	3.85427	4.47466	4.09117	3.8427	5.34206	2.38466	2.32265	2.74355	1.72591	4.39303	4.27881
LIPT2	ENST00000310109	ENSG00000175536.6	protein_coding	n/a	1016	5	0	15	Female	hPGC & PGCLC	0	20	n/a	n/a	1	CPTAC	3.13528	4.34412	3.80135	2.57878	4.15692	2.36439	3.42289	LIPT2	3.13528	0.250857	3.13528	0.254871	3.08851	4.83731	3.553	3.56898	5.03531	3.59106	4.96009	3.18544	3.75827	3.80135	3.85476	3.71331	4.2319	3.8749	3.54419	4.34412	4.41362	4.46025	4.36544	2.57878	2.62004
LPAR4	ENST00000435339	ENSG00000147145.12	protein_coding	12724320:identified as the fourth lysophosphatidic acid (LPA) receptor; shares only 20-24% amino acid identities with Edg-2/LPA1, Edg-4/LPA2, and Edg-7/LPA3, and phylogenetic analysis also shows that p2y9/GPR23 is far distant from the Edg family,19860625:Data show that CLL cells express LPA receptors LPA(1-5) and VEGF receptors, and the plasma levels of VEGF are elevated in CLL patients.,20069565…	2609	2	0	1	No	PGCLC	n/a	1	n/a	n/a	n/a	n/a	-0.566301	1.61407	1.45736	1.83978		1.17169	2.49448	LPAR4	-0.566301	-0.566301	-0.759874	1.2162	0.92056	-1.47748	2.46804	0.301491	-1.7176	1.23047	-0.100944	-1.98251	-1.68979	1.45736	3.33547	3.52264	4.30193	3.5587	4.05806	1.61407	4.2111	4.64397	3.58981	1.83978	4.79999
LRRC55	ENST00000497933	ENSG00000183908.5	protein_coding	26009545:Suggest that BK channel modulation by auxiliary gamma subunits depends on intra- and/or juxta-membrane mechanisms.,	5408	1	0	2	No	PGCLC	0	2	n/a	n/a	n/a	Neither	-0.0289247	0.760681	1.22341	0.290754		2.32248	3.81941	LRRC55	-0.0289247	-0.323614	-0.0289247	-1.15732	2.39252	-0.944116	1.1408	-1.75011	0.0381566	0.541437	1.34996	0.773246	-0.156425	1.22341	6.42366	6.6049	6.75147	6.47114	6.79258	0.760681	4.11376	4.74849	2.95325	0.290754	1.5724
LRRTM4	ENST00000409088	ENSG00000176204.13	protein_coding	n/a	3613	1	0	1	No	hPGC & PGCLC	n/a	n/a	n/a	n/a	n/a	n/a	0.970938	1.12606	0.880277	1.56995		2.76091	2.91841	LRRTM4	0.970938	0.872881	0.970938	4.93237	3.35775	5.27199	3.6447	3.15372	3.56759	3.508	4.95292	4.63525	3.69849	0.880277	2.08336	1.69037	2.87804	3.43692	4.29885	1.12606	4.06845	4.11108	4.02453	1.56995	5.67223
LUZP4	ENST00000371920	ENSG00000102021.10	protein_coding	12032826:A novel tumour associated leucine zipper protein targeting to sites of gene transcription and splicing.,25662211:Luzp4 is an RNA-binding protein which associates with the TREX mRNA export complex subunit Uap56. Luzp4 also binds the principal mRNA export receptor Nxf1, enhances its RNA binding activity and complements Alyref knockdown in vivo. Luzp4 displays all features of an mRNA export…	1697	3	0	1	No	hPGC	0	1	n/a	n/a	n/a	Neither	3.82237	-0.569307	-0.444931	-0.933024	3.88726	0.0697507	3.71981	LUZP4	3.82237	1.75263	3.82237	2.97422	5.32243	6.93093	7.51918	7.77062	7.30805	6.48656	7.08435	7.70139	7.51944	-0.444931	-1.47028	-0.0267762	-1.03175	-0.865182	-0.780863	-0.569307	-0.966114	-0.864801	-1.07508	-0.933024	-1.58334
LYG2	ENST00000409679	ENSG00000185674.9	protein_coding	21093056:HLysG2 is a potent antibacterial protein that may play a role in the innate immunity of the human eye.,	873	2	0	1	No	hPGC & PGCLC	n/a	6	n/a	n/a	n/a	n/a	3.0575	2.77587	3.26897	1.58481	2.40849	1.21861	2.60849	LYG2	3.0575	1.68811	3.0575	1.47372	3.08497	5.98461	4.52392	4.92533	2.6692	5.17248	4.59398	4.88233	3.05958	3.26897	2.296	3.6326	2.51214	2.90111	2.5	2.77587	2.42334	2.09413	2.6912	1.58481	1.38354
M1AP	ENST00000290536	ENSG00000159374.17	protein_coding	n/a	2532	4	0	4	No	hPGC & PGCLC	n/a	18	n/a	n/a	n/a	n/a	1.86332	1.25692	0.594065	1.52704	5.45966	1.96475	2.98438	M1AP	1.86332	1.7965	1.86332	4.91477	4.54874	4.58811	5.50339	5.3334	4.71794	5.79725	5.56677	5.26038	5.90033	0.594065	1.53739	2.30282	1.39096	1.55753	-0.358154	1.25692	3.18253	3.25835	3.10251	1.52704	3.86647
MAB21L3	ENST00000369500	ENSG00000173212.4	protein_coding	n/a	3222	5	0	1	No	hPGC & PGCLC	n/a	20	n/a	n/a	n/a	n/a	1.90797	1.70387	1.98264	1.69851		2.96988	2.89346	MAB21L3	1.90797	1.90797	1.89068	7.56136	6.14748	6.58438	6.71683	7.41488	6.13276	6.51097	6.09178	7.20488	6.70619	1.98264	6.19346	6.81644	6.31006	6.06783	6.43372	1.70387	5.48987	5.61111	5.3575	1.69851	5.47261
MAD2L1	ENST00000296509	ENSG00000164109.13	protein_coding	11907259:BubR1 and Mad2 act cooperatively to prevent premature separation of sister chromatids by directly inhibiting the anaphase-promoting complex,11912137:The steady-state amount of MAD2 inside cells may represent a molecular switch for mitotic checkpoint control.,12351790:Hec1 was required for the recruitment of Mps1 kinase and Mad1/Mad2 complexes to kinetochores,12970887:Defect of spindle ch…	5463	4	0	23	No	hPGC & PGCLC	n/a	9	1	1	1	CPTAC	0.678415	0.880814	0.69697	1.13092	4.10947	2.64457	4.28235	MAD2L1	0.678415	0.510687	0.678415	3.47193	3.28063	3.94818	3.65964	2.78988	4.70002	4.51679	4.52402	3.70618	3.94445	0.69697	4.3899	3.72946	3.93975	3.57739	3.08702	0.880814	4.81189	4.70588	4.91063	1.13092	6.17821
MAEL	ENST00000491055	ENSG00000143194.12	protein_coding	19693694:These results suggest that MAEL is a novel cancer/testis-associated gene and is regulated by DNA methylation.,23929794:Maelstrom promotes hepatocellular carcinoma metastasis by inducing epithelial-mesenchymal transition by way of Akt/GSK-3beta/Snail signaling.,24189637:Immunofluorescence analysis showed that MAEL co-localizes with the stress granule marker PABPC1 in stress granules durin…	2343	3	0	1	No	hPGC	1	3	n/a	n/a	n/a	Neither	2.68858	-0.376414	1.11857	0.571941	8.95432	1.80005	2.37094	MAEL	2.68858	2.0153	2.68858	4.72184	6.37948	6.90648	7.66186	7.72576	6.90515	6.29935	6.80015	7.30706	6.92068	1.11857	2.81923	2.59532	2.6728	3.12888	1.33873	-0.376414	-0.881939	-1.33017	-0.540454	0.571941	1.34006
MAGEA4	ENST00000370340	ENSG00000147381.11	protein_coding	11985796:MAGE-4 protein may have a role in development of hepatocellular carcinogenesis in cirrhotic patients,12209610:MAGE-A4 expression in bladder transitional cell carcinoma.,12209997:strong MAGE-A4 expression and to a lesser degree NY-ESO-1 expression is characteristic of the vast majority of uterine carcinosarcomas and a major subset of papillary serous carcinomas,12525503:MAGE-A4 binds to g…	1770	5	0	1	Female	hPGC	0	19	0	n/a	0	Neither	2.01937	-0.580157	-0.497454	-0.600389	3.67382	0.029853	3.32303	MAGEA4	2.01937	-0.308462	2.01937	-0.545978	5.74709	6.12666	4.808	5.03116	6.50748	6.11214	3.57428	4.27768	4.54238	-0.497454	-0.531047	-1.08754	-1.09252	-0.925945	-0.841626	-0.580157	-1.02688	-0.925564	-1.13585	-0.600389	-1.06269
MAGEB1	ENST00000378981	ENSG00000214107.7	protein_coding	12018852:Results show that hypertonic culture medium differentially induces the expression of melanoma antigens B1 and B2 (MAGE-B1, -B2) in different human tumor cell lines.,	1862	3	0	1	No	hPGC	1	2	n/a	n/a	n/a	Neither	2.43006	-0.295615	2.02188	-0.60618	2.84458	0.0282972	3.09166	MAGEB1	2.43006	2.36458	2.43006	5.57074	5.83347	7.05356	5.87406	4.40284	6.38375	6.89275	5.89877	5.74254	4.52478	2.02188	5.33836	4.67225	-1.16562	-0.999048	0.0852706	-0.295615	-0.550435	-0.998667	-0.20895	-0.60618	-1.12871
MAGEB2	ENST00000378988	ENSG00000099399.5	protein_coding	12018852:Results show that hypertonic culture medium differentially induces the expression of melanoma antigens B1 and B2 (MAGE-B1, -B2) in different human tumor cell lines.,17012225:Valproic acid causes a change in acetylation of this gene.,23029077:we identified MAGEB2 as activated by promoter demethylation in HNSCCand demonstrates growth promoting effects in a minimally transformed oral kerati…	1608	3	0	1	No	hPGC	1	0	n/a	n/a	n/a	Neither	3.01078	-0.552485	-0.394018	-0.570349	6.06052	0.10273	4.58993	MAGEB2	3.01078	1.71793	3.01078	2.76243	6.84761	8.00865	5.97362	4.67215	8.48446	7.89942	7.67053	7.31191	4.84133	-0.394018	-1.39256	-0.949057	-0.954034	-0.787463	0.296856	-0.552485	-0.888395	-0.787082	-0.997365	-0.570349	-0.917121
MAK	ENST00000313243	ENSG00000111837.11	protein_coding	12084720:identification and transcriptional activation by androgen in prostate cancer cells,16951154:MAK plays a general role in androgen receptor(AR) function in prostate cancer cells and is likely to be a general coactivator of AR in prostate tissues.,16954377:MRK phosphorylates Scythe at T1080 in vitro as determined by site-directed mutagenesis and mass spectrometry, supporting the consensus a…	3970	2	0	1	No	hPGC & PGCLC	n/a	n/a	n/a	n/a	n/a	n/a	0.930944	0.743091	1.36568	0.974847	7.23093	2.07568	2.68966	MAK	0.930944	0.930944	0.725032	5.13412	4.1729	5.09679	3.87799	3.69585	4.83663	4.67545	2.87838	4.30666	4.25916	1.36568	5.09798	5.67188	5.68461	5.34329	5.21215	0.743091	2.95007	2.95344	2.94669	0.974847	3.87014
MCM10	ENST00000378694	ENSG00000065328.16	protein_coding	11864598:Functional studies of the Xenopus homolog,12808023:Functional studies of the Drosophila homolog,15136575:human Mcm10 is temporarily recruited to the replication sites 30-60 min before they replicate and dissociates from chromatin after the activation of the prereplication complex,15195143:transcription of human MCM10 and TopBP1 is activated by transcription factors E2F1-3, but not by fac…	4569	4	0	16	No	hPGC & PGCLC	0	3	n/a	n/a	n/a	Neither	1.23704	1.34595	0.970244	1.44948	2.79414	1.78823	3.49864	MCM10	1.23704	1.13459	1.23704	5.18392	5.72689	5.82266	5.74712	5.93605	5.90865	6.15389	5.72003	5.65205	5.87252	0.970244	5.23525	4.78274	3.99879	4.40637	2.49068	1.34595	6.14964	6.22201	6.07345	1.44948	6.62268
MCM8	ENST00000378896	ENSG00000125885.13	protein_coding	12771218:The MCM8 gene is located contrapodal to GCD10 at chromosome band 20p12.3-13.,15684404:MCM8 is a crucial component of the pre-RC and that the interaction between hMCM8 and hcdc6 is required for pre-RC assembly.,18072282:We find that MCM8, like MCM7, colocalizes on a specific DNA segment of the c-MYC replication initiation zone (c-MYC replicator) of DNA replications together with Cdc6 and …	3696	4	0	21	No	hPGC & PGCLC	n/a	n/a	1	n/a	n/a	CPTAC	2.01417	1.88472	1.47671	1.88028	7.14444	2.83364	3.74564	MCM8	2.01417	2.01417	1.98184	7.44437	7.8857	7.68361	8.67443	8.52949	7.3249	7.73922	7.61898	7.76176	7.82594	1.47671	5.72415	5.54373	5.11206	5.52754	5.30561	1.88472	6.96592	6.93703	6.99423	1.88028	6.9495
GEMIN6	ENST00000281950	ENSG00000152147.10	protein_coding	11748230:Gemin6 is a component of the SMN complex that localizes to gems and interacts with several Sm proteins of the spliceosomal snRNPs.,17023415:Gemin8 has an essential role in the proper structural organization of the SMN complex and the involvement of the heteromeric subunit containing Gemin6, Gemin7, Gemin8, and Unrip in the recruitment of Sm proteins to the snRNP assembly pathway,	3725	4	0	33	No	hPGC & PGCLC	0	19	1	1	1	CPTAC	1.44106	1.47775	1.40097	1.61452	3.70554	2.79879	4.11685	GEMIN6	1.44106	1.33628	1.44106	6.03158	5.2648	5.57102	4.97763	5.90149	7.01183	6.53508	6.08112	5.36793	5.84632	1.40097	5.15035	5.53941	5.10078	5.06665	5.18292	1.47775	5.50461	5.623	5.37562	1.61452	6.01407
MEIG1	ENST00000467536	ENSG00000197889.9	protein_coding	n/a	545	1	0	1	No	hPGC & PGCLC	n/a	n/a	n/a	n/a	n/a	n/a	5.11671	6.30129	4.93896	5.06392	3.34511	1.03361	3.39301	MEIG1	5.11671	5.11671	1.25189	3.15344	3.50166	3.10362	2.78861	4.64812	4.24201	0.682279	3.38062	3.08401	2.89131	4.93896	2.16837	2.19684	3.19187	2.77348	2.8578	6.30129	3.4342	2.77386	3.8855	5.06392	2.75984
MEMO1	ENST00000295065	ENSG00000162959.13	protein_coding	15156151:data suggest that Memo controls cell migration by relaying extracellular chemotactic signals to the microtubule cytoskeleton [Memo],18045866:2.1A crystal structure and homology to class III nonheme iron-dependent dioxygenases,18955552:Memo-RhoA-mDia1 signaling coordinates the organization of the lamellipodial actin network, adhesion site formation, and microtubule outgrowth within the ce…	4496	2	0	1	No	hPGC & PGCLC	0	10	0	0	1	CPTAC	1.01892	1.05139	1.05219	0.987253	4.78753	2.16436	3.30731	MEMO1	1.01892	0.985555	1.01892	4.43106	4.84966	5.12969	4.91422	5.39899	5.21835	4.77752	4.8688	4.58107	4.75388	1.05219	4.86553	4.85297	4.76226	4.32908	4.77927	1.05139	4.72703	4.83807	4.60672	0.987253	4.43869
METTL12	ENST00000529868	ENSG00000214756.7	protein_coding	n/a	2868	4	0	7	Male	hPGC & PGCLC	n/a	n/a	n/a	n/a	n/a	n/a	1.22568	0.990152	1.4976	1.6054		2.78299	2.95007	METTL12	1.22568	1.22568	0.381422	5.94755	4.6169	3.51526	3.58929	6.87919	3.14585	1.09392	3.87799	3.90331	1.8741	1.4976	4.64302	4.40599	4.36094	4.42215	3.32006	0.990152	2.83976	2.62607	3.02584	1.6054	4.60427
METTL15	ENST00000342303	ENSG00000169519.20	protein_coding	n/a	4408	2	0	25	No	hPGC & PGCLC	n/a	n/a	0	1	1	CPTAC	0.725372	0.973336	1.01632	0.910095	4.00932	2.57565	3.00577	METTL15	0.725372	0.692218	0.725372	3.59708	3.71852	3.0513	3.69564	4.03672	4.15513	3.91441	3.41545	3.68713	3.19744	1.01632	4.39098	3.9884	4.27761	4.49915	5.03182	0.973336	4.29046	4.15038	4.41814	0.910095	4.0117
METTL21A	ENST00000411432	ENSG00000144401.14	protein_coding	23349634:METTL21A trimethylates Lys-561 in Hsp70 and corresponding residues in other isoforms (Hsc70, BiP),23921388:methyltransferase METTL21A is the enzyme responsible for trimethylation of a conserved lysine residue found in several human Hsp70 (HSPA) proteins,	4801	2	0	23	No	hPGC & PGCLC	0	20	0	n/a	1	CPTAC	1.18851	0.967683	0.948749	1.1375	1.93363	2.63534	3.4927	METTL21A	1.18851	1.18851	1.11375	6.27182	5.70606	5.91415	5.76161	6.39032	5.82883	5.90082	5.69635	5.3471	5.49646	0.948749	4.56075	4.63275	4.44518	4.33491	4.76318	0.967683	4.64585	4.15841	5.00953	1.1375	5.46116
MEX3A	ENST00000532414	ENSG00000254726.2	protein_coding	n/a	6122	3	0	16	No	hPGC & PGCLC	n/a	n/a	1	n/a	1	CPTAC	0.866482	1.08128	1.24862	1.11248	2.55525	2.68056	5.73002	MEX3A	0.866482	0.866482	0.799328	6.9188	5.77752	6.47441	6.07591	5.3046	5.30928	5.97724	6.42121	5.33001	4.89349	1.24862	7.72378	7.50267	7.57666	7.54119	7.84689	1.08128	6.6196	6.78602	6.43145	1.11248	6.81058
MFSD2B	ENST00000338315	ENSG00000205639.9	protein_coding	18694395:Results identify Mfsd2a (major facilitator superfamily domain-containing protein 2a) and an additional closely related protein Mfsd2b, and suggest that Mfsd2a plays a role in adaptive thermogenesis.,	2820	2	0	1	Female	hPGC	0	8	n/a	n/a	n/a	Neither	0.632261	0.718311	0.902925	0.723845	2.06289	2.15111	2.38863	MFSD2B	0.632261	0.352938	0.632261	2.86954	2.13029	0.995284	1.63963	1.64872	1.97756	2.11827	2.72546	2.94969	1.78298	0.902925	2.7512	2.32798	2.93598	2.57203	1.94586	0.718311	2.02564	2.40249	1.51414	0.723845	2.04124
MIXL1	ENST00000366810	ENSG00000185155.11	protein_coding	12070013:shows functional similarity to Xenopus Mix.1,15982639:These results demonstrate for a functional role for TGF-beta ligands in regulation of mammalian Mixl1, identify FoxH1 as an essential co-activator, and implicate Nodal as the embryonic regulator of Mixl1 in mesendoderm morphogenesis.,17303500:MIXL1 protein is differentially expressed in non-Hodgkin lymphoma and Hodgkin lymphoma; findi…	2003	4	0	2	No	hPGC & PGCLC	n/a	n/a	n/a	n/a	n/a	n/a	2.02499	2.22326	1.38177	1.931		1.64645	3.48115	MIXL1	2.02499	0.636849	2.02499	1.27561	4.51135	4.54771	5.26832	4.72722	4.05605	4.89191	4.36785	4.20618	5.0314	1.38177	2.61247	2.98198	2.53643	3.21757	2.30189	2.22326	4.45319	4.72891	4.11201	1.931	3.8678
MLN	ENST00000430124	ENSG00000096395.10	protein_coding	12732349:Plasma levels of motilin were studied in 16 untreated Celiac disease patients and in an age-matched control group of 18 healthy subjects by radioimmunoassay and by high-performance liquid chromatography (HPLC).,17595255:Ghrelin and motilin are cosecreted from a prominent endocrine cell population in the small intestine.,18234640:The abnormal excretion of hormonal factors is closely relat…	561	3	0	1	No	hPGC & PGCLC	0	n/a	n/a	n/a	n/a	n/a	0.924983	2.22875	2.69125	0.0241934		0.640942	2.75081	MLN	0.924983	0.924983	0.890952	1.1117	1.13798	0.739944	2.1619	0.518916	0.499824	0.640535	0.531518	4.32238	2.84956	2.69125	0.12663	0.570138	1.56516	0.731732	2.81605	2.22875	1.25033	1.73211	0.52183	0.0241934	0.0135725
MMS22L	ENST00000275053	ENSG00000146263.11	protein_coding	21055983:These results indicate that MMS22L and TONSL are genome caretakers that stimulate the recombination-dependent repair of stalled or collapsed replication forks.,21055984:MMS22L and TONSL are required for the maintenance of genome stability.,21055985:This study identifies MMS22L-NFKBIL2 as components of the replication stress control pathway.,21113133:Results strongly suggest that the Mms2…	8618	4	0	1	No	hPGC	n/a	n/a	0	n/a	n/a	Neither	0.544554	0.529935	0.522574	0.637739	5.87551	1.76804	2.61659	MMS22L	0.544554	0.518106	0.544554	4.46504	5.11557	5.56354	5.04717	5.91971	4.69297	5.10013	5.52982	5.27663	5.14094	0.522574	4.75521	4.84803	3.97261	4.552	4.20569	0.529935	4.56698	4.55902	4.5749	0.637739	5.49603
MND1	ENST00000240488	ENSG00000121211.7	protein_coding	16407260:Data suggest that the human TBPIP/Hop2-Mnd1 complex may ensure proper pairing between homologous chromosomes through its stimulation of strand exchange during meiosis.,23675907:Data indicate that the positive expression of studied genes fertilization rate for GAPDHS positive subset was 66%, ACR - 71%, SPATA22 - 68%, MND1 - 70%, pregnancy rates were 8%, 6%, 18% and 36% respectively.,	960	4	0	21	No	hPGC & PGCLC	0	0	n/a	n/a	1	CPTAC	9.39603	8.81737	6.43216	9.0709	4.08771	1.95163	4.68684	MND1	9.39603	9.39603	9.3659	9.09155	9.55524	9.02019	9.54295	9.23573	10.2015	9.48755	9.58462	8.99126	9.45651	6.43216	6.61838	5.77238	6.87759	6.02279	4.68487	8.81737	8.46467	8.46487	8.46447	9.0709	8.70806
NCAPG2	ENST00000409339	ENSG00000146918.19	protein_coding	14532007:The CAP-G2 subunit of the condensin II complex implicated in chromosome assembly and segregation,18718915:Microcephalin/MCPH1 associates with the Condensin II complex to function in homologous recombination repair,	5225	4	0	30	No	hPGC & PGCLC	0	20	1	1	1	CPTAC	1.04464	1.10389	0.776351	1.22493	6.29676	2.81484	4.3688	NCAPG2	1.04464	1.04464	1.02766	5.94762	5.77037	5.60805	5.45824	6.45184	5.93152	5.36954	5.77568	5.5154	5.71342	0.776351	4.27359	4.60817	3.75519	4.15623	3.02296	1.10389	5.76783	5.82564	5.70761	1.22493	6.40025
MROH8	ENST00000343811	ENSG00000101353.14	protein_coding	n/a	3401	1	0	1	No	hPGC & PGCLC	0	1	1	n/a	n/a	CPTAC	1.21231	1.1985	1.26151	1.17996	7.66587	2.89068	2.31058	MROH8	1.21231	1.21231	1.10072	6.2053	4.12306	5.42546	4.8194	5.24995	4.95522	4.91101	4.87415	3.74355	5.23153	1.26151	4.57114	4.36257	4.11502	4.06258	4.28225	1.1985	4.07609	3.48978	4.4918	1.17996	4.01305
MTFR2	ENST00000420702	ENSG00000146410.11	protein_coding	n/a	1785	4	0	15	No	hPGC & PGCLC	0	14	n/a	n/a	n/a	Neither	2.64012	2.95435	2.13591	3.3294	4.84186	1.92106	3.76423	MTFR2	2.64012	2.37536	2.64012	7.12133	5.51253	4.24002	6.55814	5.41892	4.71262	5.52527	5.70716	5.64188	5.94525	2.13591	3.74218	4.02957	4.56773	3.86924	1.1462	2.95435	5.27351	5.58582	4.87435	3.3294	5.94298
MTRNR2L1	ENST00000540040	ENSG00000256618.2	protein_coding	20542501:Immunolocalization of humanin in human sperm and testis.,21935731:findings implied that HN protects cortical neurons from I/R injury by the increased SOD activity and that the protective effect of HN on neurons against I/R is concentration-dependent,22010475:The in vivo studies suggest that humanin may protect against cognitive impairment, also due to ischemia/reperfusion injury.[review]…	1554	2	0	4	No	hPGC & PGCLC	n/a	n/a	n/a	n/a	n/a	n/a	10.5252	10.6343	10.4329	10.9885	4.34167	1.07463	3.39379	MTRNR2L1	10.5252	10.5252	10.43	16.7602	16.3934	16.9058	16.3561	17.066	16.9185	16.8414	16.8046	16.2082	17.0671	10.4329	16.5513	16.1735	16.095	16.0937	16.0921	10.6343	16.5256	16.5337	16.5176	10.9885	17.0761
MYB	ENST00000341911	ENSG00000118513.18	protein_coding	11848471:Activation of c-MYC and c-MYB proto-oncogenes is associated with decreased apoptosis in tumor colon progression.,11896618:Friend murine erythroleukemia cells are held in an immature and proliferating state by a pathway that is dependent on Myb activity,11973331:c-Myb transactivates the IGFBP-5 promoter,12370369:c-Myb has no apparent effect on core binding factor/polyoma enhancer-binding …	3656	4	0	11	No	hPGC & PGCLC	0	20	0	n/a	n/a	Neither	1.50495	1.50312	0.653599	0.964377	3.8386	2.97334	7.233	MYB	1.50495	1.50495	1.4313	5.96209	5.6137	6.47869	5.5021	5.76309	5.57699	5.66426	5.54157	5.59142	5.23283	0.653599	2.17732	2.86594	3.10889	1.6125	1.43379	1.50312	5.49542	5.4288	5.5591	0.964377	3.52576
N4BP2	ENST00000511480	ENSG00000078177.13	protein_coding	12730195:B3BP is a 5'-polynucleotide kinase,17626640:These data suggest that haplotype blocks ATTA and GTTG of N4BP2 is correlation with the risk of sporadic nasopharyngeal carcinoma in the Southern Chinese population.,18804481:The solution structure of the functionally active Smr domain of the Bcl3-binding protein (also known as Nedd4-binding protein 2), a protein with unknown function that lack…	9728	2	0	11	No	hPGC	0	8	0	n/a	0	Neither	0.612309	0.693408	0.635561	0.690271	5.39256	2.79679	4.28635	N4BP2	0.612309	0.59689	0.612309	6.71502	5.80655	6.59398	6.84835	7.20939	6.02581	6.51457	5.95654	6.05989	6.37012	0.635561	6.35596	6.13882	6.25322	6.10149	6.04206	0.693408	6.74548	6.65222	6.83307	0.690271	6.71495
NACA2	ENST00000521764	ENSG00000253506.2	protein_coding	23657466:Alpha-nac is a potent inducer of a Th1 response via IL12 and TLR2.,	769	4	0	2	No	hPGC	n/a	n/a	n/a	0	1	CPTAC	1.39487	0.22863	2.50014	2.03367	6.24775	1.07822	2.38466	NACA2	1.39487	0.888168	1.39487	3.24168	0.683001	1.86992	2.02885	2.06393	2.8522	1.77051	3.07654	1.36489	1.07265	2.50014	0.671647	2.11515	2.43211	0.276749	2.683	0.22863	0.175817	0.27713	0.0668474	2.03367	1.56389
NANOG	ENST00000229307	ENSG00000111704.10	protein_coding	15108323:mouse and human Nanog and Nanog2 genes may have a common role in the maintenance of pluripotency in both species,15233988:Ten processed NANOG pseudogenes are identified in the complete human genome.,15615706:demonstrated changes in DNA methylation in the promoter regions of Nanog and Oct-4 in a human cell line during retinoic acid-induced differentiation,15749924:Gene knockdown of Nanog …	2097	3	0	1	No	hPGC & PGCLC	1	1	n/a	n/a	n/a	HPA	4.30131	4.91222	2.17254	4.00165		0.072283	5.90575	NANOG	4.30131	4.25309	4.30131	9.95007	8.91872	9.74232	8.96959	9.22769	9.58696	9.8317	9.97522	9.53723	9.01984	2.17254	5.21306	4.77641	3.98483	3.87387	4.49876	4.91222	10.3009	10.466	10.1144	4.00165	8.39146
NANOS1	ENST00000425699	ENSG00000188613.6	protein_coding	17047063:Findings describe a new function for hNanos1 as a downstream effector of E-cadherin loss contributing to tumor progression.,18223680:The E-cadherin-repressed hNanos1 gene induces tumor cell invasion by upregulating MT1-MMP expression.,19168546:Data demonstrated that SNAPIN interacts additionally with NANOS1 protein. This is the first report demonstrating that the N-terminal region of NAN…	4626	1	0	5	Female	hPGC & PGCLC	0	20	n/a	n/a	n/a	Neither	0.956865	1.24777	1.06807	1.01109	1.83803	2.99693	5.4139	NANOS1	0.956865	0.418213	0.956865	5.95065	5.31346	5.40361	3.9511	1.93465	5.6607	5.50373	5.44783	4.80593	4.42646	1.06807	5.13822	4.85736	5.03717	5.02789	4.57971	1.24777	5.77217	5.99676	5.50604	1.01109	4.67729
HIST1H4I	ENST00000354348	ENSG00000276180.1	protein_coding	n/a	1342	4	0	32	No	hPGC & PGCLC	n/a	20	n/a	n/a	n/a	n/a	2.8198	3.67662	3.78064	6.51034		2.83063	5.32659	HIST1H4I	2.8198	2.8198	1.91016	5.60827	3.87967	3.87395	4.07351	3.78417	2.56344	4.55215	4.1801	5.31645	4.39861	3.78064	5.87955	4.89679	5.73311	3.56088	3.87967	3.67662	4.93402	4.428	5.30791	6.51034	8.73687
NAT1	ENST00000539092	ENSG00000171428.13	protein_coding	11927838:NAT1 genotype acts as a modifier of diisothionate exposure-associated asthma risk,11955676:paclitaxel is an uncompetitive inhibitor to arylamine N-acetyltransferase (NAT) enzyme,11955677:paclitaxel affected human leukemia HL-60 cells arylamine N-acetyltransferase (NAT) activity and DNA-2-aminofluorene adduct formation.,12037388:NAT1 polymorphisms may be correlated with an increased risk …	2327	5	1	14	No	hPGC & PGCLC	0	5	1	0	1	CPTAC	0.934971	2.01087	0.491551	1.30209	1.19431	2.35229	4.85274	NAT1	0.934971	0.630218	0.934971	5.45162	3.33351	2.38799	3.63306	1.46652	3.03239	3.6756	2.64904	4.26998	2.17568	0.491551	0.881586	2.21818	-1.48724	-0.320667	1.76365	2.01087	4.6793	4.67971	4.67889	1.30209	3.02996
LCLAT1	ENST00000309052	ENSG00000172954.13	protein_coding	19075029:Data show that ALCAT1 possesses acyltransferase activities toward lysophosphatidylinositol and lysophosphatidylglycerol, and identify critical amino acids that are potentially involved in lysophospholipid substrate binding.,24779708:LYCAT expression was significantly altered in PBMCs and lung tissues from patients with idiopathic pulmonary fibrosis.,	5053	5	0	29	No	hPGC & PGCLC	n/a	2	1	1	1	CPTAC	1.372	1.50126	1.23926	1.22311	5.79879	2.90203	3.5662	LCLAT1	1.372	1.372	1.36002	7.31132	6.9327	7.44078	7.72977	7.80523	7.18051	7.24096	6.8722	7.21486	7.06393	1.23926	6.42927	6.41588	6.44122	6.03234	5.90237	1.50126	7.58585	7.5225	7.64653	1.22311	6.18036
NCAPH	ENST00000455200	ENSG00000121152.9	protein_coding	16543152:Our results identify a SSB-specific response of condensin I through PARP-1 and demonstrate a role for condensin in SSB. repair.,21151026:Caspase-3-mediated degradation of condensin Cap-H regulates mitotic cell death.,	2934	4	0	24	No	hPGC & PGCLC	0	17	1	1	1	CPTAC	2.26889	2.43524	1.80108	2.48703	8.2095	2.87183	4.81065	NCAPH	2.26889	2.26889	2.14841	6.86956	6.72273	6.65693	7.81128	6.98699	7.12984	6.89036	7.04257	6.30344	6.82383	1.80108	5.88958	5.67519	4.67022	5.60232	3.38345	2.43524	7.145	7.10687	7.18216	2.48703	7.29695
NDC80	ENST00000261597	ENSG00000080986.12	protein_coding	12351790:role in spindle checkpoint signaling; required for the recruitment of Mps1 kinase and Mad1/Mad2 complexes to kinetochores,12386167:cell cycle-regulated serine phosphorylation of Hec1 by Nek2 is essential for faithful chromosome segregation,15548592:HEC1 is a core component of the kinetochore outer plate essential for organizing microtubule attachment sites.,15931389:Altered expression is…	2155	4	0	24	No	hPGC & PGCLC	n/a	n/a	1	1	1	CPTAC	3.11375	3.50598	2.56406	3.31312	5.53339	2.6195	4.92223	NDC80	3.11375	3.07315	3.11375	7.15308	6.62263	7.0029	8.06891	7.62442	7.02988	6.89859	7.53827	6.75273	6.71014	2.56406	6.2403	5.43588	5.67883	5.66048	3.26675	3.50598	7.55539	7.51842	7.59144	3.31312	7.13978
NEIL3	ENST00000264596	ENSG00000109674.3	protein_coding	12433996:hFPG1 and hFPG2 repair 8-oxoguanine and other DNA oxidation products. (hFPG1 and hFPG2),19170771:NEIL3 partially rescues an E. coli nth nei mutant from hydrogen peroxide sensitivity. Taken together, repair of certain base damage including base loss in ssDNA may be mediated by NEIL3.,22365498:both the transcription and protein levels of hNEIL3 fluctuated during the cell cycle,22569481:Her…	2398	4	0	6	No	hPGC & PGCLC	n/a	n/a	n/a	n/a	n/a	n/a	2.02404	2.40354	1.91207	2.221	2.25921	1.61491	3.58256	NEIL3	2.02404	2.02404	1.83656	5.33787	4.97296	4.85364	5.75264	6.05978	4.40407	4.69452	5.51257	5.41528	5.73566	1.91207	4.91351	5.39324	3.67886	4.7445	3.04222	2.40354	5.76368	5.73439	5.79239	2.221	5.32595
NEK2	ENST00000366999	ENSG00000117650.12	protein_coding	12221103:Nek2.PP1C complex is regulated by Inh2 via inhibition of phosphatase activity to initiate centrosome separation,12386167:cell cycle-regulated serine phosphorylation of Hec1 by Nek2 is essential for faithful chromosome segregation,12857871:Nek2A function is required for the correct execution of mitosis,14978040:NEK2A is a kinetochore-associated protein kinase essential for faithful chromo…	2123	4	0	24	No	hPGC & PGCLC	0	2	n/a	n/a	n/a	Neither	2.68827	2.98086	2.59658	2.79886	7.23605	2.41462	4.81917	NEK2	2.68827	2.59708	2.68827	5.51359	6.61027	5.886	6.87122	6.15347	6.45631	6.29793	6.85941	5.7072	6.74715	2.59658	6.0458	5.6945	5.52777	5.73056	3.48098	2.98086	6.32836	6.7546	5.72074	2.79886	5.94199
NKX1-2	ENST00000451024	ENSG00000229544.8	protein_coding	n/a	1578	5	0	1	No	PGCLC	n/a	0	n/a	n/a	n/a	n/a	-0.476603	3.38316	-0.577605	1.86666		0.839863	2.54518	NKX1-2	-0.476603	-0.476603	-0.628771	-0.380326	2.81588	-0.75208	-0.330125	0.611853	-0.9922	1.14851	1.36142	-0.257111	0.0356108	-0.577605	-1.36539	-0.921887	-0.926864	-0.760293	-0.675974	3.38316	5.33863	5.56202	5.0742	1.86666	2.94559
NLRP2	ENST00000540597	ENSG00000022556.15	protein_coding	15456791:functions as a modulator of the activation of NF-kappaB and pro-caspase-1 in macrophages,15817483:PYPAF3 is a feedback regulator of interleukin-1beta secretion, and PYPAF2 and PYPAF3, together with PYNOD, constitute an anti-inflammatory subgroup of PYRIN-containing apoptotic protease-activating factor-1-like proteins,18056399:These findings provide molecular insight into the expression o…	3731	3	0	10	No	hPGC & PGCLC	n/a	n/a	0	n/a	0	Neither	1.96964	1.96894	1.16711	2.03164	5.14779	2.97019	6.72021	NLRP2	1.96964	1.73138	1.96964	7.5606	6.45978	8.20244	6.57052	7.46138	7.97822	7.57947	7.64978	7.39927	7.34873	1.16711	3.67854	4.87007	4.89776	2.24617	4.68247	1.96894	7.34613	7.13561	7.52981	2.03164	7.58005
NLRP7	ENST00000446217	ENSG00000167634.12	protein_coding	15596043:Up-regulation of NALP7 is associated with testicular seminomas,15817483:PYPAF3 is a feedback regulator of interleukin-1beta secretion, and PYPAF2 and PYPAF3, together with PYNOD, constitute an anti-inflammatory subgroup of PYRIN-containing apoptotic protease-activating factor-1-like proteins,15817483:Stable expression of PYPAF3 (NALP7) abrogated the ability of cells to produce interleuki…	3813	3	0	1	No	hPGC & PGCLC	n/a	19	n/a	n/a	n/a	n/a	1.70683	1.47363	-0.189595	0.502801	3.27751	0.928999	6.79922	NLRP7	1.70683	1.68449	1.70683	7.36365	6.42298	7.24422	6.98201	7.04638	7.45265	6.73366	6.50813	7.22828	8.05049	-0.189595	-1.05326	-0.609754	-0.199693	-2.03312	-0.36384	1.47363	5.61894	5.11701	5.9906	0.502801	1.91718
NLRP9	ENST00000332836	ENSG00000185792.9	protein_coding	n/a	3475	3	0	1	No	hPGC & PGCLC	n/a	6	n/a	n/a	n/a	n/a	2.41475	0.972653	0.368566	-0.0440613	1.92513	0.37442	3.20475	NLRP9	2.41475	2.41475	2.2856	9.85471	8.85134	8.94348	8.39127	8.4135	8.57279	9.12918	8.78551	8.07971	7.94245	0.368566	-1.50431	2.02666	1.10415	0.908147	1.88555	0.972653	3.37997	4.2097	1.21282	-0.0440613	-0.153113
NME8	ENST00000199447	ENSG00000086288.11	protein_coding	16642435:Our approach yielded 26 candidate genes differentially expressed between patients (Osteoarthritis) and controls. The presence of allelic imbalances confirms cis-regulatory mechanisms for RHOB and TXNDC3.,17304710:genetic association of RHOB and TXNDC3 with osteoarthritis was detected,17360648:Primary ciliary dyskinesia is caused by an SNP-induced modification of the ratio of two physiolo…	2294	2	0	1	No	PGCLC	0	1	n/a	n/a	n/a	Neither	-0.401087	1.17008	-0.519071	0.536298	4.98783	2.60127	3.12014	NME8	-0.401087	-0.401087	-0.667815	-0.920094	-0.893809	-0.291848	-0.28493	3.39401	-1.53197	-0.391258	2.40662	1.52505	-1.50416	-0.519071	-1.90516	-1.46165	-0.466632	-1.30006	-1.21574	1.17008	2.68417	3.22388	1.81197	0.536298	1.23027
NODAL	ENST00000287139	ENSG00000156574.9	protein_coding	12606401:mRNA expression of Nodal, a ligand for ALK7, was detected in placentae of different gestational age,15150278:the Nodal-ALK7 pathway inhibits cell proliferation by inducing G(1) cell cycle arrest,15257293:Nicalin/Nodal modulator complex antagonizes Nodal signaling during mesendodermal patterning in zebrafish,15308665:Smad2/3 is activated in undifferentiated human embryonic stem cells and …	1662	3	0	1	No	PGCLC	n/a	18	n/a	n/a	n/a	n/a	0.328369	3.44168	0.895115	4.38332		1.90572	4.45238	NODAL	0.328369	-0.273856	0.328369	-0.455149	3.03057	3.34302	3.34994	3.95207	3.1029	3.07369	4.51926	5.1438	0.54575	0.895115	-1.44022	2.32522	1.80567	1.74985	0.834166	3.44168	5.72007	4.75023	6.29483	4.38332	7.28508
NOTUM	ENST00000409678	ENSG00000185269.11	protein_coding	18429952:Overexpression of NOTUM is associated with hepatocellular carcinoma,25731175:Kinetic and mass spectrometric analyses of human proteins show that Notum is a carboxylesterase that removes an essential palmitoleate moiety from Wnt proteins and thus constitutes the first known extracellular protein deacylase,26517809:Data show that notum and glypican-1 and glypican-3 gene expression during c…	2313	5	0	5	No	PGCLC	n/a	n/a	n/a	n/a	0	Neither	-0.782006	1.0954	0.404809	-0.623268	1.96632	2.4179	4.02181	NOTUM	-0.782006	-0.813572	-0.782006	-0.931994	1.09429	-1.30375	-1.88179	1.93465	1.45613	-1.40316	-1.51217	-1.80878	0.0689052	0.404809	-0.3321	0.111408	1.9809	0.688039	1.09429	1.0954	2.53365	1.68842	3.0631	-0.623268	-1.44162
NPIPB3	ENST00000458643	ENSG00000169246.16	protein_coding	n/a	3487	2	0	1	No	hPGC & PGCLC	0	20	n/a	n/a	n/a	Neither	1.19716	1.0082	1.04618	1.18305	1.95158	2.68758	3.00382	NPIPB3	1.19716	1.19716	1.04539	5.03037	4.1745	4.93692	4.68586	5.85455	3.64527	3.67705	4.81447	4.75887	5.32635	1.04618	3.88303	4.08397	3.38868	2.9538	3.67199	1.0082	3.51558	3.0962	3.84011	1.18305	4.12531
NPIPB4	ENST00000451409	ENSG00000185864.16	protein_coding	n/a	3796	2	0	1	No	hPGC & PGCLC	0	20	n/a	n/a	n/a	Neither	1.53669	1.43888	1.49524	1.48274		2.93159	3.19772	NPIPB4	1.53669	1.53669	1.45383	6.58691	5.87942	5.83329	6.31937	7.13989	5.61793	5.51875	6.19096	6.51817	6.59895	1.49524	5.86008	5.83964	5.5683	5.32205	5.72298	1.43888	5.46199	5.42492	5.49813	1.48274	5.6285
NPPC	ENST00000409852	ENSG00000163273.3	protein_coding	12167597:findings demonstrate that CNP metabolism is altered in patients with nephrotic syndrome and support the hypothesis that activation of renal CNP can be partially offset by a low-protein diet,12452325:CNP G2628A polymorphism made an even greater contribution to hypertension in the younger subpopulation.,12736257:human pro-CNP processing requires furin,14654233:Particulate guanylate cyclase…	1048	1	0	1	Female	hPGC	n/a	20	n/a	n/a	n/a	n/a	0.705123	-0.258365	2.94615	-0.285775		2.64496	2.6186	NPPC	0.705123	-0.705788	0.705123	1.7951	2.55835	3.0083	-0.739666	1.20231	4.40561	0.738969	2.21491	1.91831	1.948	2.94615	3.9255	2.66857	3.75106	-0.169834	2.72184	-0.258365	-0.270766	-0.169453	-0.379736	-0.285775	-0.299493
NPW	ENST00000329610	ENSG00000183971.6	protein_coding	12130646:determined that non-AUG translation initiation is used to express human prepro-NPW,12719537:a non-AUG translation initiation site is used to express mouse prepro-Npw,12959997:Intracerebroventricular administration of NPW23 and NPW30 to free-feeding rats suppressed dark phase and fasting-induced food intake. Possibly NPW functions as an endogenous catabolic signaling molecule in the brain…	1013	4	0	7	No	PGCLC	1	3	n/a	n/a	n/a	Neither	-0.209306	0.819135	4.10403	1.59487		2.906	4.50936	NPW	-0.209306	-0.329364	-0.209306	0.259137	0.285422	0.887383	1.30934	-0.333646	1.23223	-0.212027	1.26392	0.967314	2.26004	4.10403	4.22826	4.24114	3.80006	2.68653	4.96349	0.819135	0.829784	1.46451	-0.330731	1.59487	1.6156
NRG1	ENST00000341377	ENSG00000157168.18	protein_coding	11896060:Molecular determinants of the sensory and motor neuron-derived factor insertion into plasma membrane,12082616:HRG stimulation of mammary epithelial cells induces the expression of GADD153 mRNA and protein and transcription of GADD153 promoter.,12145742:the behavioral phenotypes of the NRG1 hypomorphs are partially reversible with clozapine, an atypical antipsychotic drug used to treat sc…	3114	5	0	2	No	PGCLC	0	1	n/a	n/a	n/a	Neither	0.443401	0.845143	2.0906	0.145835	4.44267	2.64634	2.90314	NRG1	0.443401	0.393052	0.443401	1.22396	1.98722	1.85221	3.08152	1.36815	3.55069	2.97519	1.38075	2.22165	3.09933	2.0906	5.91603	6.44174	6.57628	6.75089	6.71839	0.845143	2.63178	2.90327	2.29706	0.145835	0.45413
NSUN3	ENST00000314622	ENSG00000178694.9	protein_coding	n/a	3283	2	0	12	Female	hPGC & PGCLC	n/a	8	n/a	n/a	0	Neither	0.870476	1.3352	1.4919	1.3421	2.53944	2.85098	3.30808	NSUN3	0.870476	-0.437784	0.870476	-1.43724	3.6765	2.58332	3.67905	2.72486	2.85777	4.04579	3.34013	3.89542	4.10798	1.4919	5.33258	4.52899	5.13516	4.64222	4.6765	1.3352	4.38347	4.33292	4.43232	1.3421	4.40611
NTNG1	ENST00000294649	ENSG00000162631.18	protein_coding	14595443:Netrin-G1 is an important part of the NGL-1 receptor and functions to promote the outgrowth of dorsal thalamic axons.,15508520:findings suggest that netrin G1 or a nearby gene may contribute to overall genetic risk for schizophrenia,15705354:Specific haplotypes encompassing alternatively spliced exons of NTNG1 were associated with schizophrenia, and concordantly, messenger ribonucleic ac…	4698	1	0	1	No	hPGC & PGCLC	n/a	n/a	n/a	n/a	n/a	n/a	1.29841	0.843963	0.957479	0.474263	2.29938	2.79809	2.60948	NTNG1	1.29841	1.29841	1.13627	6.27454	6.09992	6.285	6.43355	6.60015	5.80889	6.10984	6.28253	6.62632	5.33818	0.957479	5.00317	5.27895	3.08415	4.40722	3.63272	0.843963	3.96494	4.35264	3.43314	0.474263	2.22809
NUDT13	ENST00000488223	ENSG00000166321.13	protein_coding	n/a	2131	2	0	4	No	hPGC & PGCLC	0	7	n/a	n/a	n/a	Neither	1.81125	2.2978	2.21436	2.11335	2.54694	2.74157	4.0365	NUDT13	1.81125	1.49725	1.81125	3.88668	3.29999	5.06241	3.19064	4.23731	3.85977	4.69236	4.83488	5.0099	4.50907	2.21436	4.03406	5.037	4.80963	4.32984	5.10005	2.2978	4.8966	5.01611	4.7663	2.11335	4.50354
NUF2	ENST00000271452	ENSG00000143228.12	protein_coding	12438418:Data highlight a specific role for hNuf2 in kinetochore-microtubule attachment and suggest that hNuf2 is part of a molecular linker between the kinetochore attachment site and tubulin subunits within the lattice of attached plus ends.,15548592:NUF2 is a core component of the kinetochore outer plate essential for organizing microtubule attachment sites.,15961401:the Spc24, Spc25, Nuf2, an…	1955	4	0	22	No	hPGC & PGCLC	n/a	n/a	1	n/a	1	CPTAC	2.76172	3.35422	2.43333	3.46593	6.52222	2.87667	4.44977	NUF2	2.76172	2.42773	2.76172	6.06549	5.58482	4.7462	6.03323	5.28768	5.39917	5.78195	6.05235	5.43382	5.85582	2.43333	5.20818	5.05444	4.57142	5.19742	2.18488	3.35422	6.5575	6.56764	6.54728	3.46593	6.7759
OAZ3	ENST00000479764	ENSG00000143450.16	protein_coding	10781085:antizyme expression requires programmed, ribosomal frameshifting,16542438:Mutations in the OAZ3 gene are not a common cause of male infertility.,	3786	1	0	1	No	hPGC & PGCLC	n/a	n/a	n/a	n/a	n/a	n/a	0.922407	0.952216	0.4847	0.418546	10.4566	2.48218	3.17836	OAZ3	0.922407	0.922407	0.797929	7.16123	4.80965	4.5089	4.73821	3.49223	3.99315	3.88593	4.11677	4.09502	3.02096	0.4847	2.17938	1.81554	1.71745	2.22506	0.868804	0.952216	3.60509	2.78487	4.12478	0.418546	1.58461
OCLM	ENST00000574641	ENSG00000262180.1	protein_coding	12655282:There was no evidence that the oculomedin gene participates in the etiology of glaucoma.,	883	2	0	1	No	hPGC & PGCLC	n/a	n/a	n/a	n/a	n/a	n/a	5.72465	7.51442	7.38971	6.90864	3.46013	2.07973	3.71268	OCLM	5.72465	5.17671	5.72465	7.52338	4.57103	7.09676	6.64704	6.3723	5.05486	6.25291	6.67152	7.04811	7.08268	7.38971	5.47222	6.69708	6.74364	6.69203	6.66943	7.51442	6.63523	5.91059	7.11535	6.90864	6.10033
OIP5	ENST00000220514	ENSG00000104147.8	protein_coding	17199038:Three human proteins essential for centromere/kinetochore structure and function, hMis18alpha, hMis18beta, and M18BP1, the complex of which is accumulated specifically at the telophase-G1 centromere, are identified.[Mis18alpha, Mis18beta, M18BP1],20510019:These results indicate that knockdown of OIP5 may induce apoptosis in cancer cells.,22129094:OIP5 expression was significantly associa…	1231	4	0	22	No	hPGC & PGCLC	0	n/a	n/a	n/a	1	CPTAC	4.88775	4.85364	3.23391	4.63903	4.23524	2.61346	4.75716	OIP5	4.88775	4.88775	4.51713	6.53253	6.64808	6.61741	6.01683	6.47262	6.51581	6.8555	7.0982	5.56059	5.85331	3.23391	4.12215	4.68431	3.4314	3.40533	3.85222	4.85364	5.97483	5.88376	6.0605	4.63903	5.71065
OOEP	ENST00000370363	ENSG00000203907.9	protein_coding	n/a	1003	3	0	1	No	hPGC	1	1	n/a	n/a	n/a	HPA	6.63415	-0.206829	1.19926	-0.242533	5.35446	0.812673	3.72833	OOEP	6.63415	5.42709	6.63415	5.44337	6.10709	5.60214	6.60905	6.31002	6.99249	6.80229	7.11953	6.65405	7.0817	1.19926	2.98882	-0.268111	-0.273088	-0.106517	-0.0221979	-0.206829	-0.207449	-0.106136	-0.316419	-0.242533	-0.243261
OPN1SW	ENST00000249389	ENSG00000128617.2	protein_coding	16961973:A novel mutation(prolin/leucine) in the short-wavelength-sensitive cone pigment gene associated with a tritan color vision defect.,19189139:Results show that, although light absorption behaves differently in blue, green and red opsins, their low-frequency vibrational motions are similar.,19386593:11-cis-retinol had no significant effect on the activity of human blue cone opsin,19493002:I…	1091	5	0	17	Female	hPGC & PGCLC	1	n/a	n/a	n/a	n/a	n/a	1.70685	2.74951	3.17157	2.87713	1.4153	2.69658	3.6228	OPN1SW	1.70685	-0.403907	1.70685	3.61155	3.50033	2.36533	3.59464	-0.440663	1.86217	2.48831	4.37929	5.10822	3.56806	3.17157	2.33698	-0.389441	2.60558	4.35712	4.50033	2.74951	2.99972	3.86	0.562252	2.87713	3.13895
OPN3	ENST00000366554	ENSG00000054277.13	protein_coding	12063405:Assignment of panopsin (OPN3) to human chromosome band 1q43,12242008:Human OPN3 gene consists of six exons and expresses various splice variants.,14623461:Related persons with heterozygous germline deletions of 1q42.3, which includes EXO1, RGS7, KMO, CHML, and OPN3, showed no phenotypic abnormalities other than multiple leiomyomatosis.,18344558:Polymorphisms in the OPN3 and CHML genes ar…	2616	5	0	21	No	PGCLC	0	16	n/a	n/a	n/a	Neither	-0.184001	0.882793	2.1955	2.0408	2.09604	2.79841	3.54641	OPN3	-0.184001	-0.184001	-0.27579	0.890409	1.23862	-0.481345	1.74796	0.297626	-0.721466	2.58917	1.76966	0.598586	0.628274	2.1955	6.56355	6.29136	4.95858	4.5979	5.30901	0.882793	2.30939	2.31818	2.30054	2.0408	5.33872
ORC1	ENST00000371568	ENSG00000085840.12	protein_coding	11716535:a component of the origin recognition complex (ORC) that functions in DNA replication,11779870:ORC2 physically interacts with ORC1 on non-chromatin nuclear structures,11931757:Data suggest that hOrc1p is targeted for destruction by an SCF-Skp2 complex during S phase.,12909626:ORC1 regulates the status of the ORC complex in human nuclei by tethering ORCs 2-5 to nuclear structures,12909627…	3140	4	0	18	No	hPGC & PGCLC	0	8	0	n/a	1	CPTAC	1.80878	2.02594	1.37788	2.25236	2.95974	2.28618	4.77912	ORC1	1.80878	1.63782	1.80878	6.63263	5.51127	6.56814	6.07809	5.14275	6.65176	6.32577	6.07473	5.83237	5.67957	1.37788	4.85139	4.64003	4.12486	4.22432	3.37575	2.02594	6.36144	6.31351	6.40783	2.25236	7.07242
ORC6	ENST00000569239	ENSG00000091651.8	protein_coding	11593009:Functional studies of the Drosophila homolog,12169736:results implicate Orc6 as an essential gene that coordinates chromosome replication and segregation with cytokinesis,15910003:Study using HCT116 haplo-insufficient cells and Orc2 hypomorphic cells demonstrates that the binding of human Ku to replication origins precedes that of Orc-3, -4, and -6 subunit binding.,19112505:Orc6 has a ro…	1829	4	0	19	No	hPGC & PGCLC	0	17	n/a	n/a	1	CPTAC	4.37401	3.65096	3.66662	3.7042	3.95431	2.87403	4.44317	ORC6	4.37401	4.22756	4.37401	8.18808	7.73221	8.84232	8.0624	8.70268	8.49701	8.20234	8.27155	8.10358	8.00007	3.66662	6.42165	6.68533	6.60165	6.90327	6.86596	3.65096	6.6776	6.78202	6.56504	3.7042	6.77498
OXNAD1	ENST00000285083	ENSG00000154814.13	protein_coding	n/a	3920	2	0	26	No	hPGC & PGCLC	0	12	1	1	1	CPTAC	1.481	1.39738	1.12027	1.49087	5.08801	2.96395	3.76805	OXNAD1	1.481	1.481	1.45217	6.73318	6.29899	5.80553	6.11534	6.84599	5.80879	5.9179	5.69252	5.94189	5.92743	1.12027	3.51167	4.63572	4.71458	4.2845	4.51906	1.39738	5.47772	5.28488	5.64779	1.49087	5.84421
PABPC5	ENST00000312600	ENSG00000174740.7	protein_coding	23300856:although function of PABPN1 may be compensated by nuclear translocation of PABP4 and perhaps by increase the cytoplasmic abundance of PABP5, these were not sufficient to prevent apoptosis of cells. PABPN1 may have an anti apoptotic role in mammalian cells,	3219	1	0	2	No	PGCLC	0	20	n/a	n/a	0	Neither	0.00220423	1.55769	1.34773	1.02546		2.48984	2.40752	PABPC5	0.00220423	-0.621816	0.00220423	-1.40884	2.07688	2.30687	2.16492	-2.00162	1.56425	1.82043	2.25891	1.80184	0.0070954	1.34773	4.42627	4.335	4.78609	3.99255	3.99595	1.55769	5.0142	5.15409	4.85927	1.02546	3.30096
PAEP	ENST00000457014	ENSG00000122133.16	protein_coding	11818517:Synthesized in the granulosa cells at late secondary follicle stage; function in the ovarian follicle,11884441:PP14 is a soluble regulatory protein that dampens T cell responses by its physical presence in the contact site at the time of T cell receptor triggering.,12351556:uterine glycodelin flushings are elevated in patients with both polyps and leiomyomas; elevated glycodelin levels i…	572	5	0	4	No	hPGC & PGCLC	0	0	1	n/a	0	CPTAC	6.78646	6.46225	8.26041	7.47005		2.29319	3.04441	PAEP	6.78646	6.78646	5.78821	4.40561	4.4319	3.88186	3.94124	4.29826	3.79374	4.19748	3.31086	4.11379	4.66955	8.26041	4.42054	4.54212	4.92946	4.79118	4.8755	6.46225	3.69641	3.87402	3.49382	7.47005	4.27287
PARP11	ENST00000228820	ENSG00000111224.13	protein_coding	n/a	4416	2	0	19	No	hPGC & PGCLC	n/a	10	n/a	n/a	n/a	n/a	1.01333	1.02715	1.31997	1.13331	5.34028	2.95497	3.70833	PARP11	1.01333	1.01333	0.824535	4.47488	4.96867	5.0394	5.16251	5.53093	4.75198	3.64115	4.95573	4.99296	4.92601	1.31997	6.17787	6.07325	5.53686	5.28645	5.88378	1.02715	4.53589	4.62581	4.43998	1.13331	5.00472
PARPBP	ENST00000327680	ENSG00000185480.11	protein_coding	20931645:Demonstrated that C12orf48 protein could directly interact with Poly(ADP-ribose) Polymerase-1 (PARP-1). Knockdown of C12orf48 by siRNA in PDAC cells significantly suppressed their growth.,22153967:PARI suppresses inappropriate recombination events at mammalian replication forks.,23039964:Knockdown of C12orf48 by siRNA in HeLa cells significantly suppressed their growth,23436799:PARI over…	3177	4	0	14	No	hPGC & PGCLC	0	19	n/a	n/a	n/a	Neither	1.29713	1.57624	0.991403	1.58502	3.32496	1.99329	3.22329	PARPBP	1.29713	1.29713	1.19968	5.59879	4.51903	4.121	5.13604	4.88769	4.33808	3.81137	4.27785	4.83135	4.99183	0.991403	3.1486	3.4261	3.10796	3.43959	2.40192	1.57624	5.00773	4.97199	5.04261	1.58502	5.0356
DIEXF	ENST00000491415	ENSG00000117597.17	protein_coding	16322560:characterization of the related zebrafish protein,25007945:Colonic tissue from patients with Hirschsprung's disease showed lower expression levels of digestive-organ expansion factor (DIEXF).,	8434	5	0	32	No	hPGC	0	11	n/a	1	n/a	CPTAC	0.692738	0.564125	0.517708	0.616756	4.31814	2.94191	3.40796	DIEXF	0.692738	0.692738	0.603411	6.45185	5.84255	6.26651	5.92418	6.1518	5.8797	6.09452	5.58427	6.05609	5.08917	0.517708	4.40631	4.44135	4.45592	3.84396	4.57833	0.564125	4.75783	4.87182	4.63405	0.616756	5.20172
PCBD2	ENST00000512783	ENSG00000132570.14	protein_coding	12646162:PMID: 12646162 concludes Alu repeats interfere with splicing of DCOHM and CAVL such that transcripts containing exons of both genes exist.,	5616	2	0	7	No	hPGC	0	20	0	0	0	Neither	0.683872	0.612434	0.646726	0.742453	1.666	2.83358	3.18259	PCBD2	0.683872	0.619809	0.683872	4.78823	4.09992	4.67386	3.74532	3.48085	4.25317	3.84063	3.97623	4.13061	4.03706	0.646726	3.80316	3.97459	3.59924	3.61772	2.98443	0.612434	3.43943	3.91644	2.72192	0.742453	4.16961
PCDHB2	ENST00000194155	ENSG00000112852.6	protein_coding	n/a	2735	1	0	5	No	PGCLC	0	1	n/a	n/a	1	CPTAC	0.196082	1.86386	1.28796	2.22213	5.62042	1.77484	3.2958	PCDHB2	0.196082	-0.429166	0.196082	-1.17377	-1.14748	1.03944	1.33586	5.32091	0.536284	1.94003	1.94649	1.27137	3.28656	1.28796	1.92862	3.41395	3.83428	3.87253	3.81599	1.86386	5.09766	5.076	5.11901	2.22213	6.07752
PCDHGB2	ENST00000522605	ENSG00000253910.2	protein_coding	n/a	4598	1	0	2	No	hPGC & PGCLC	n/a	20	n/a	n/a	n/a	n/a	0.66977	1.14483	1.61783	1.20465	2.02413	2.45558	3.0133	PCDHGB2	0.66977	0.607324	0.66977	3.28622	4.23233	2.79247	3.68155	5.21869	3.0796	3.38696	3.42732	4.40943	4.81463	1.61783	7.74185	7.64111	7.24275	7.37276	7.094	1.14483	5.26392	5.48508	5.0026	1.20465	5.53899
PDCL2	ENST00000295645	ENSG00000163440.11	protein_coding	12424248:This publication pertains to mouse and suggests a role for phosducin-like 2 in germ cell maturation.,19193988:The X-ray crystal structure of the thioredoxin (Trx)-fold domain of PDCL2 has been solved and resembles the Trx-fold domain of rat; the presence of two molecules in an asymmetric unit is suggested.,	855	3	0	1	No	hPGC & PGCLC	0	1	n/a	n/a	n/a	Neither	3.87267	3.41842	-0.0319993	-0.0151296	4.87305	0.718969	2.44255	PDCL2	3.87267	3.87267	3.41487	3.31113	3.85199	3.59145	3.55398	4.15892	5.21383	4.83997	3.73095	3.08642	2.91971	-0.0319993	-0.481294	-0.0377859	-0.0427629	0.123808	0.208127	3.41842	2.92275	2.93154	2.91391	-0.0151296	-0.0129358
PGBD4	ENST00000397766	ENSG00000182405.5	protein_coding	n/a	2317	2	0	1	Female	hPGC & PGCLC	n/a	0	n/a	n/a	n/a	n/a	0.639383	1.01472	1.43789	1.3711	3.08643	1.85213	2.45662	PGBD4	0.639383	-0.403318	0.639383	-0.934487	1.41373	2.27872	2.63928	4.4951	3.36053	3.59435	2.65526	3.83258	1.48145	1.43789	3.16791	3.38193	3.10394	2.14498	4.16218	1.01472	2.35112	2.59282	2.06061	1.3711	3.17684
PHOX2A	ENST00000298231	ENSG00000165462.5	protein_coding	11889467:Mutations in the human ortholog of Aristaless cause X-linked mental retardation and epilepsy,11943777:The paired-like homeodomain protein, Arix, mediates protein kinase A-stimulated dopamine beta-hydroxylase gene transcription through its phosphorylation status,14597037:PHOX2A mutation analysis revealed a novel nonsense mutation in CFEOM2 (congenital fibrosis of extraocular muscles type …	1696	1	0	2	No	hPGC & PGCLC	0	2	n/a	n/a	n/a	Neither	2.18859	3.20175	2.89847	2.46781		1.88677	7.9999	PHOX2A	2.18859	2.18859	1.61493	4.42253	3.71185	3.95124	4.39873	4.17078	4.07369	3.79936	4.8181	3.76813	2.73893	2.89847	4.95683	4.90481	4.9691	4.52799	5.15072	3.20175	5.43016	5.06679	5.72018	2.46781	4.1854
ITGB3BP	ENST00000489099	ENSG00000142856.16	protein_coding	11864709:The presence of various isoforms and the relationship between subcellular localization and integrin-activating function of beta(3)-endonexin is described.,12244126:This protein downregulates urokinase-type plasminogen activator receptor promoter activity.,15082778:Results suggest that breast cancer cells contain a novel "death switch" that can be specifically triggered by NRIF3 or death …	1275	4	0	30	No	hPGC & PGCLC	0	18	n/a	n/a	n/a	Neither	4.33114	4.4149	4.11572	4.01205	4.53371	2.94364	3.62503	ITGB3BP	4.33114	4.07794	4.33114	6.07702	5.56827	5.19938	6.51663	5.40058	6.52485	5.5222	6.55655	5.58965	5.70076	4.11572	5.29976	5.43011	5.1621	5.5015	4.71909	4.4149	5.62899	5.63515	5.62281	4.01205	5.11537
PIP5KL1	ENST00000388747	ENSG00000167103.11	protein_coding	14701839:PIPKH acts as a scaffold to localize and regulate type I PI(4)P 5-kinases and the synthesis of PI(3,4,5)P(3),19680787:These studies indicate a functional negative correlation between elevated levels of PIP5KL1 and the development of human gastric cancer.,	2188	5	0	1	No	PGCLC	n/a	2	n/a	n/a	n/a	n/a	-0.147626	1.84226	1.06692	1.29042		2.37699	2.55156	PIP5KL1	-0.147626	-0.55923	-0.147626	-0.851841	1.9818	-1.2236	1.65779	2.14034	2.53628	-0.323005	0.567978	1.5933	2.02353	1.06692	0.16309	0.606598	0.923549	3.16051	3.55295	1.84226	4.03087	3.97803	4.08185	1.29042	2.82345
PIWIL1	ENST00000245255	ENSG00000125207.7	protein_coding	12037681:specifically expressed in both normal and malignant spermatogenic cells in a maturation stage-dependent pattern, in which it might function in germ cell proliferation,16287078:results suggest that hiwi may be involved in the development of gastric cancer and is a potential target for cancer therapy,16953229:High-level expression of Hiwi mRNA identifies soft-tissue sarcoma patients at hig…	3876	3	0	1	No	hPGC	0	17	1	n/a	n/a	CPTAC	1.77329	0.11472	0.420126	-0.081147	9.90642	1.01982	2.31166	PIWIL1	1.77329	1.77329	1.48496	7.0132	7.34101	6.87329	7.70879	7.84286	5.75572	6.21398	6.57591	6.18113	7.10765	0.420126	1.24502	1.3666	1.4771	1.5282	2.27548	0.11472	0.444654	0.750972	0.0552624	-0.081147	-0.314526
PIWIL2	ENST00000356766	ENSG00000197181.11	protein_coding	16377660:Stem-cell protein Piwil2 is widely expressed in tumors and inhibits apoptosis through activation of Stat3/Bcl-XL pathway.,19683485:our study indicates that PIWIL2 does not play a role in carcinogenesis of human bladder carcinoma,20460541:Findings define Piwil2 and its effector signaling pathways as key factors in the proliferation and survival of breast cancer stem cells.,20490325:piwil2…	5105	3	0	1	No	hPGC	n/a	n/a	n/a	n/a	n/a	n/a	1.18618	0.00241415	0.65706	0.258628	6.33333	2.4563	3.06552	PIWIL2	1.18618	1.18618	1.17266	6.52205	6.05543	7.21766	7.22636	7.33449	5.98641	6.39428	6.5231	6.53692	6.84761	0.65706	3.70898	3.77662	3.28621	3.03775	2.67461	0.00241415	0.0123243	-0.131797	0.143347	0.258628	1.3203
PLA2G10	ENST00000438167	ENSG00000069764.9	protein_coding	11741884:circulating human neutrophils express groups V and X sPLA(2) (GV and GX sPLA(2)) mRNA and contain GV and GX sPLA(2) proteins, whereas GIB, GIIA, GIID, GIIE, GIIF, GIII, and GXII sPLA(2)s are undetectable,12021277:LDL modification by GXPLA2,12048163:Expressed in human colorectal adenocarcinomas,12161451:crystal structure of human group X secreted phospholipase A2,12664556:Modifies lipopro…	993	5	0	5	Female	hPGC & PGCLC	n/a	20	1	n/a	1	CPTAC	0.680797	0.758863	2.2982	0.513173	2.8866	2.2864	3.45188	PLA2G10	0.680797	-0.666559	0.680797	1.28791	0.314191	3.91615	-0.661893	0.695123	0.676031	3.13867	1.29269	3.87055	0.703842	2.2982	1.30284	2.5537	1.32633	2.90794	2.57722	0.758863	0.753551	-0.0916798	1.283	0.513173	0.50958
PLK4	ENST00000270861	ENSG00000142731.10	protein_coding	15967108:SAK repression by p53 is likely mediated through the recruitment of HDAC repressors, and SAK repression contributes to p53-induced apoptosis,16244668:we identify Plk4 as a key regulator of centriole duplication.These findings provide an attractive explanation for the crucial function of Plk4 in cell proliferation and have implications for the role of Polo kinases in tumorigenesis.,163261…	3825	4	0	18	No	hPGC & PGCLC	0	10	n/a	n/a	n/a	Neither	1.5106	1.6385	1.16791	1.68639	7.19997	2.44315	3.85706	PLK4	1.5106	1.37287	1.5106	7.0358	5.25124	5.35426	7.07901	6.78845	6.17338	5.77804	5.81741	6.20024	6.00142	1.16791	4.83298	4.86684	4.33493	4.48591	3.36859	1.6385	6.26725	6.43033	6.08336	1.68639	6.45044
POC1A	ENST00000394970	ENSG00000164087.7	protein_coding	18068700:Based on these data, we propose that Pix1 and Pix2 are microtubule-associated adaptor proteins that likely contribute to a range of developmental and cell division processes.,22840363:Short stature, onychodysplasia, facial dysmorphism, and hypotrichosis syndrome is caused by a POC1A mutation.,22840364:POC1A truncation mutation causes a ciliopathy in humans characterized by primordial dwa…	1989	4	0	28	No	hPGC & PGCLC	0	19	0	n/a	1	CPTAC	2.53211	3.1077	1.92886	2.52625	5.23825	2.7504	5.06965	POC1A	2.53211	2.53211	2.36159	5.47555	5.52147	6.32336	5.03637	5.11921	5.75067	4.69721	6.01843	4.88468	5.22523	1.92886	4.94452	3.65106	3.38305	3.6062	2.44951	3.1077	6.18122	6.55	5.68454	2.52625	5.02472
POLE2	ENST00000539565	ENSG00000100479.12	protein_coding	18676977:The solution structure of the N-terminal domain of human DNA polymerase epsilon subunit B revealed a domain that consists of a left-handed superhelical bundle.,20065316:found that mutations occurred in POLE2 in 5 out of 16 cases of human colon cancer examined.,25924900:Inhibition of DNA polymerases a, delra and e by AFP promoter-driven artificial microRNAs may lead to effective growth ar…	1774	4	0	18	No	hPGC & PGCLC	0	11	n/a	n/a	1	CPTAC	3.55892	2.94068	2.20902	3.56747	3.17755	2.36423	3.99933	POLE2	3.55892	2.83632	3.55892	6.87703	5.03164	6.45405	6.58843	7.15719	6.36245	6.63781	6.31353	6.70841	6.69959	2.20902	4.19362	3.99667	4.07415	3.15826	3.96247	2.94068	5.21676	5.53061	4.81509	3.56747	6.3287
POLR2J3	ENST00000489144	ENSG00000168255.19	protein_coding	n/a	2545	2	0	1	Female	hPGC & PGCLC	n/a	1	n/a	1	n/a	CPTAC	0.530422	1.20599	1.13223	0.391817	1.56195	2.38338	2.3099	POLR2J3	0.530422	0.22211	0.530422	2.63055	2.86328	2.01778	0.565269	2.24421	2.84179	2.2663	1.34993	2.37525	2.04648	1.13223	3.23044	2.55847	2.843	2.55014	3.09389	1.20599	3.06924	2.25096	3.58816	0.391817	0.997173
POMK	ENST00000331373	ENSG00000185900.9	protein_coding	23929950:These findings suggest how mutations in GTDC2, B3GALNT2, and SGK196 disrupt dystroglycan receptor function and lead to congenital muscular dystrophy.,24556084:Homozygous truncating mutations in POMK lead to congenital muscular dystrophies with secondary merosin deficiency, hypomyelination and intellectual disability.,24925318:POMK mutations disrupt muscle development leading to a spectru…	1860	2	0	3	No	hPGC & PGCLC	0	20	1	n/a	1	CPTAC	3.30657	3.74149	3.51153	3.85629	4.51281	1.93318	4.27883	POMK	3.30657	3.30657	2.57686	8.15396	6.15022	6.35056	6.69006	6.31325	4.79296	6.14012	6.05968	6.18516	6.40574	3.51153	6.71028	6.43336	6.39052	6.71675	6.36295	3.74149	6.95916	6.90977	7.00692	3.85629	7.1727
PPIL6	ENST00000521072	ENSG00000185250.15	protein_coding	n/a	4120	1	0	4	Female	hPGC	0	2	n/a	n/a	1	CPTAC	0.505506	0.249882	0.664215	0.459005	5.11879	2.6737	2.62731	PPIL6	0.505506	0.452275	0.505506	2.48305	2.34888	1.86337	3.19222	2.54923	2.08268	2.71816	2.23991	2.68027	3.20565	0.664215	2.97798	2.50092	2.68859	2.44012	2.98387	0.249882	1.02951	1.4405	0.452613	0.459005	1.8911
PRAME	ENST00000492657	ENSG00000185686.17	protein_coding	11943337:expression of PRAME is an indicator of favorable prognosis and could be a useful tool for monitoring minimal residual disease in childhood AML.,12419593:PRAME gene expression in childhood acute lymphoblastic leukemia,15240516:PRAME is highly expressed in primary advanced neuroblastoma,16179254:The overexpression of PRAME protein frequently observed in human cancers confers growth or surv…	2826	3	0	11	No	hPGC	0	0	n/a	n/a	1	CPTAC	2.38465	-0.602225	0.134322	0.379581	7.60235	1.82609	7.81067	PRAME	2.38465	2.38465	2.13096	6.73901	8.25444	8.39594	8.53311	8.09612	6.63066	6.02209	7.41558	6.94388	7.63374	0.134322	0.378904	1.23745	0.5544	-1.60096	0.0683247	-0.602225	-1.70189	-1.60058	-1.81086	0.379581	1.07269
PRDM14	ENST00000276594	ENSG00000147596.3	protein_coding	17942894:PRDM14 mRNA is overexpressed in about two thirds of breast cancers; moreover, immunohistochemical analysis showed that expression of PRDM14 protein is also up-regulated.,18194669:These results suggest that PRDM14 is involved in the maintenance of the self-renewal of human ES cells by suppression of gene expression.,20840815:The high expression of PRDM14 in non-small cell lung cancer is a…	2336	3	0	1	No	hPGC & PGCLC	n/a	17	n/a	n/a	n/a	n/a	2.77665	3.1505	0.314298	4.21449		0.0488896	4.88243	PRDM14	2.77665	2.73363	2.77665	7.46736	6.90656	7.39622	7.15106	6.38576	6.48625	7.07041	7.02044	7.51902	6.80058	0.314298	0.0686623	0.834098	0.829121	0.673764	1.08001	3.1505	7.35956	6.72399	7.79925	4.21449	9.84505
PRELID2	ENST00000334744	ENSG00000186314.11	protein_coding	n/a	2132	5	0	2	No	hPGC & PGCLC	n/a	13	n/a	n/a	n/a	n/a	0.662635	1.07393	2.21793	2.25701	1.39206	2.08414	2.97502	PRELID2	0.662635	0.556081	0.662635	1.18556	2.38177	2.62116	3.55769	2.49967	1.57369	2.03633	1.41274	1.89374	2.6015	2.21793	4.91474	5.05339	4.42039	4.89306	4.17532	1.07393	2.28963	2.39094	2.18066	2.25701	4.81195
PROKR1	ENST00000303786	ENSG00000169618.6	protein_coding	12427552:molecular cloning, amino acid sequence and expression in several human tissues,15126578:Paracrine role for the PKs and their receptors in endometrial vascular function.,16763065:study demonstrated that prokineticin 1 and 2 and their receptors are expressed in human prostate and that their levels increased with prostate malignancy,18339712:PROK1 and PROKR1 expression is elevated in human …	1599	1	0	1	No	PGCLC	n/a	20	n/a	n/a	n/a	n/a	-0.798114	0.813785	-0.581947	1.44644	2.72832	1.21098	3.31623	PROKR1	-0.798114	-0.843776	-0.798114	-0.399399	2.62689	-0.771153	-1.3492	0.00781824	1.31065	-0.870563	-0.979579	-1.27618	0.016538	-0.581947	-1.38447	-0.94096	-0.945936	-0.779365	-0.695046	0.813785	1.30124	1.54294	1.01073	1.44644	2.31286
PRR11	ENST00000578542	ENSG00000068489.12	protein_coding	17672918:the apparent occurrence of an unusual TG 3' splice site in intron 10 is discussed,23246489:our results strongly demonstrated that this newly identified gene, PRR11, had a critical role in both cell cycle progression and tumorigenesis, and might serve as a novel potential target in the diagnosis and/or treatment of human lung cancer.,25666944:Overexpression of PRR11 inhibits cell prolifer…	2323	4	0	24	No	hPGC & PGCLC	n/a	11	n/a	n/a	n/a	n/a	2.82144	3.48145	2.59244	3.481	2.88838	2.33269	4.63091	PRR11	2.82144	2.82144	2.79444	8.44549	6.68798	6.55421	7.36465	7.21719	7.11524	6.49148	7.55842	7.08888	6.94939	2.59244	6.18	6.07481	5.84616	6.14942	5.82142	3.48145	8.08742	8.29507	7.84478	3.481	8.08636
PRR19	ENST00000499536	ENSG00000188368.9	protein_coding	n/a	1954	3	0	1	No	hPGC & PGCLC	n/a	n/a	n/a	n/a	n/a	n/a	2.11143	1.9323	2.2539	1.78951	3.91313	1.79747	2.61225	PRR19	2.11143	1.90888	2.11143	4.9552	3.72994	4.26151	4.36154	4.36241	4.12573	5.0101	4.4316	4.21592	4.37113	2.2539	4.25701	4.38449	4.15712	4.65929	4.50755	1.9323	3.77572	3.39119	4.07902	1.78951	3.49671
PRR26	ENST00000381489	ENSG00000180525.11	protein_coding	n/a	2835	5	0	1	Male	hPGC	n/a	20	n/a	n/a	n/a	n/a	0.695109	0.506352	1.72258	1.16514	3.42878	2.61042	2.33517	PRR26	0.695109	0.695109	0.391751	2.23385	1.97063	4.23556	4.19966	4.20401	2.33247	1.11061	3.0016	3.80453	4.14456	1.72258	4.03728	5.46168	4.78247	5.33697	4.26013	0.506352	1.43551	2.09528	0.184554	1.16514	3.30318
PSPN	ENST00000597721	ENSG00000125650.4	protein_coding	15225646:Persephin/GFRalpha4 is unable to recruit RET protein into lipid rafts.,15829225:The results obtained suggest the involvement of NTN, PSP, and ART in processes subserving both the organization of this cortical region during development and the functional activity and maintenance of the mature human hippocampal neurons.,18970938:No differences were found in the allelic frequencies of the v…	3910	1	0	5	No	hPGC & PGCLC	0	4	n/a	n/a	n/a	Neither	0.640942	1.03026	0.967957	0.790668		2.97409	2.49092	PSPN	0.640942	0.554516	0.640942	4.596	3.38128	3.52381	2.16816	3.49918	2.50608	3.19699	3.22228	3.21518	2.97447	0.967957	4.02597	3.4129	4.40792	3.60306	3.10242	1.03026	4.0283	3.83791	4.19647	0.790668	3.09151
PTCD2	ENST00000486995	ENSG00000049883.14	protein_coding	n/a	2638	2	0	2	No	hPGC & PGCLC	0	11	n/a	n/a	1	CPTAC	1.94982	1.6108	1.8035	2.05692	3.08179	2.38767	2.56438	PTCD2	1.94982	1.93574	1.94982	5.68568	5.7501	5.10649	5.40426	5.59843	5.19719	5.66455	5.14364	5.5251	5.16463	1.8035	5.3362	4.76303	4.9465	4.45256	3.90461	1.6108	4.24929	4.42948	4.04335	2.05692	5.42615
PTH2R	ENST00000272847	ENSG00000144407.9	protein_coding	14988434:specific interactions within the ligand-receptor bimolecular complex mediate distinct postactivation responses of class II G protein- coupled receptors and provide novel insights into the physiological regulation of PTH2R activity,18280230:6 SNPs in the PTH gene and 3 SNPs each in the PTHLH, PTHR1 and PTHR2 genes were investigated in relation to bone mineral density,18459453:The distribu…	2700	2	0	4	No	PGCLC	0	2	n/a	n/a	n/a	Neither	-0.0603736	0.852897	0.210633	-0.834561	1.41415	2.60029	4.10552	PTH2R	-0.0603736	-0.0603736	-0.654468	-0.155188	1.45606	0.473058	0.702368	-0.163009	-1.76706	-0.0413896	1.26463	1.13795	1.26075	0.210633	-2.14026	0.303251	1.4682	0.786773	0.549164	0.852897	2.30282	3.16567	-0.160094	-0.834561	-2.25331
PUS10	ENST00000602599	ENSG00000162927.13	protein_coding	17900615:crystal structure of Pus10 (previously denoted as FLJ32312) at 2.0 A resolution and modeling studies describe protein domains and active sites,19712588:These data suggest that the cleaved DOBI may acquire a new function, possibly by cooperating with tBid in the mitochondrial event of cell death caused by TRAIL.,	6350	4	0	4	Female	hPGC	0	19	0	n/a	1	CPTAC	0.605847	0.513675	0.543907	0.413846	3.3547	2.91098	3.07923	PUS10	0.605847	0.431543	0.605847	2.7403	3.78705	3.36854	4.6499	3.92512	4.12842	4.16222	3.88882	4.30409	3.84713	0.543907	3.22586	3.9521	3.04176	3.49783	3.38146	0.513675	3.26184	3.51683	2.95188	0.413846	2.62792
PYURF	ENST00000273968	ENSG00000145337.4	protein_coding	n/a	1359	5	0	24	No	hPGC & PGCLC	0	20	0	0	0	Neither	4.18992	4.61731	5.44991	4.47682		2.054	3.41237	PYURF	4.18992	3.68297	4.18992	5.00515	6.09033	6.35829	5.85121	6.64332	6.91684	5.97877	6.33186	5.84108	5.69411	5.44991	7.72667	7.19453	7.56481	7.09912	7.35336	4.61731	6.27492	6.39815	6.14018	4.47682	6.084
QRFPR	ENST00000394427	ENSG00000186867.10	protein_coding	12714592:characterization and tissue distribution of SP9155 (GPR103) ligand,16648250:QRFP and GPR103A/B may regulate diverse neuroendocrine and behavioral functions and implicate this neuropeptide system in metabolic syndrome,20534693:Results suggest that GPR103b and QRFP work in an autocrine/paracrine manner to regulate adipogenesis.,26211894:Effects of systematic N-terminus deletions and benzoy…	1702	2	0	2	No	PGCLC	0	8	n/a	n/a	n/a	Neither	-0.802729	1.41194	2.7558	0.77223		1.47472	3.35506	QRFPR	-0.802729	-0.845628	-0.802729	-0.48946	-0.463174	-0.861214	-1.43926	-1.08224	-1.10133	0.0393763	-1.06964	-1.36624	-1.07352	2.7558	3.56987	5.27276	4.42343	5.47042	3.67432	1.41194	2.40312	3.03785	1.2426	0.77223	1.31434
RAB41	ENST00000374473	ENSG00000147127.8	protein_coding	23936529:distinctive Rab41 effects on Golgi organization, ER-to-Golgi trafficking and cell growth,	1066	1	0	2	Female	hPGC & PGCLC	n/a	16	n/a	n/a	n/a	n/a	1.60826	1.40427	1.80378	0.378025	4.82686	1.5527	3.21958	RAB41	1.60826	-0.382007	1.60826	0.185564	0.211849	-0.18619	3.48369	-0.407219	1.89562	1.7144	1.92731	2.30878	3.40886	1.80378	2.37042	1.22897	1.22399	1.39056	2.69727	1.40427	1.49695	1.39094	1.5957	0.378025	0.402975
RAB42	ENST00000373826	ENSG00000188060.7	protein_coding	n/a	1948	4	0	17	No	hPGC & PGCLC	n/a	n/a	1	n/a	1	CPTAC	1.68012	1.38051	1.94724	1.26713		2.2854	5.18577	RAB42	1.68012	1.68012	1.51531	3.56371	3.66399	3.40346	3.27287	4.21485	2.95183	3.30405	3.64249	3.60892	3.12403	1.94724	3.45999	3.94414	3.89852	3.89001	3.72057	1.38051	2.68924	2.74355	2.6328	1.26713	2.46837
RAD18	ENST00000264926	ENSG00000070950.9	protein_coding	12016221:hRad18 is a novel interacting partner of HIV-1 integrase; role for post-replication/translesion DNA repair in the retroviral integration process.,12856420:action at DNA replication forks,15381075:Together, our results suggest that MMS-induced accumulation of hRad18 protein at stalled forks involves protein phosphorylation which may be performed by S-phase checkpoint kinases.,15509568:the…	5873	4	0	25	No	hPGC & PGCLC	0	20	0	n/a	1	CPTAC	0.984281	1.08093	0.889884	1.04415	5.39083	2.88243	3.62107	RAD18	0.984281	0.981704	0.984281	7.33654	5.81065	5.76555	6.10703	6.06458	5.78068	6.32933	5.86801	6.54559	6.14804	0.889884	5.2855	5.38668	5.13133	5.30371	4.99027	1.08093	6.34827	6.20827	6.47588	1.04415	6.13231
RAD51	ENST00000267868	ENSG00000051180.16	protein_coding	11580245:molecular evolution,11691922:reduces double-strand break-induced homologous recombination with overexpression in mammalian cells,11782381:Elevated levels of Rad51 recombination protein in tumor cells.,11809887:differential effects of overexpression on gene targeting and extrachromosomal homologous recombination in a human tumor cell line,11839739:biochemical characterization by ATP hydro…	2256	4	0	21	No	hPGC & PGCLC	0	19	n/a	n/a	n/a	Neither	2.67204	2.96598	1.8656	2.62043	5.99158	2.33244	5.19701	RAD51	2.67204	2.56531	2.67204	7.76578	6.91819	6.68645	6.91908	5.78735	7.51172	6.65521	7.07457	6.02812	7.07069	1.8656	4.11894	4.64991	3.60186	4.70132	3.56324	2.96598	6.69125	6.88429	6.46833	2.62043	5.91169
RAD51AP1	ENST00000442992	ENSG00000111247.14	protein_coding	14966907:expression of three (Beclin 1, RbAp48 and Pir51) were increased and one (aldolase b) was decreased in liver tumor tissues,17996710:RAD51AP1 has a selective affinity for branched-DNA structures that are obligatory intermediates during joint molecule formation.,17996711:RAD51AP1 helps maintain genomic integrity via RAD51 recombinase enhancement.,18316552:Enhanced expression of RAD51 associ…	2224	4	0	24	No	hPGC & PGCLC	n/a	n/a	n/a	n/a	1	CPTAC	2.46688	3.05927	2.21137	3.21733	4.62986	2.46844	5.10582	RAD51AP1	2.46688	2.20584	2.46688	6.73194	4.90579	5.46711	5.98217	5.16119	5.79814	5.48634	5.70431	5.77139	5.64908	2.21137	5.96609	4.84984	4.97039	4.41707	2.82897	3.05927	6.80382	6.93979	6.65369	3.21733	7.15533
RAD51B	ENST00000487270	ENSG00000182185.18	protein_coding	11744692:This work describes the in vitro and in vivo identification of the RAD51B/RAD51C heterocomplex,11978964:involved in the frequently occurring t(6;14) (p21;q23-->q24) in pulmonary chondroid hamartomas,12427746:Rad51B and Rad51C function through interactions with the human Rad51 recombinase and play a crucial role in the homologous recombinational repair pathway,12441335:Rad51B protein may …	2585	4	0	1	No	hPGC & PGCLC	0	20	0	n/a	n/a	Neither	1.85659	1.26363	1.76931	1.57361	2.5286	2.57859	2.36286	RAD51B	1.85659	1.47563	1.85659	3.8145	5.02136	4.55822	4.68573	5.69853	4.99617	4.99103	5.02787	5.24999	4.79928	1.76931	3.4461	5.30856	3.71862	4.69757	4.87875	1.26363	3.26648	3.11298	3.4052	1.57361	4.06777
RAD51D	ENST00000345365	ENSG00000185379.20	protein_coding	11834724:Homologous pairing and ring and filament structure formation activities of the human Xrcc2*Rad51D complex,12975363:RAD51L3 cooperates with Bloom Syndrome Protein during the late stages of homologous recombination processes that serve to restore productive DNA replication at sites of damaged or stalled replication forks,15109494:Telomere maintenance requires RAD51D.,15170666:E233G single …	2394	2	0	7	No	hPGC & PGCLC	n/a	n/a	n/a	n/a	n/a	n/a	1.14665	1.55164	1.55538	1.73091	4.70317	2.68723	3.3689	RAD51D	1.14665	1.14665	0.938857	5.08444	2.74507	4.10603	4.25837	5.33246	3.26445	2.24762	4.64762	4.56783	3.95785	1.55538	4.58787	3.72471	2.79374	3.80831	2.97063	1.55164	3.71462	2.3392	4.40576	1.73091	4.14379
RAD54L	ENST00000371975	ENSG00000085999.11	protein_coding	12614485:The RAD54L polymorphism (2290C/T) can be used as a genetic marker inside the consensus deletion region at 1p32 in human meningiomas.,15975611:Shortened telomeres in murine scid cells expressing mutant RAD54L coincide wirth reduction in recombination at telomeres.,16862129:hRad54, a Swi2/Snf2 protein, binds HJ-like structures with high specificity and promotes their bidirectional branch m…	3090	4	0	18	No	hPGC & PGCLC	0	14	0	n/a	n/a	Neither	1.93303	2.10452	1.60433	1.96966	6.93875	2.49801	4.37798	RAD54L	1.93303	1.8765	1.93303	7.1698	7.07733	6.80589	5.7984	6.38381	6.81637	6.87597	6.77042	5.97305	6.15886	1.60433	5.60173	5.22754	4.79013	4.64524	4.05496	2.10452	6.50298	6.1471	6.78822	1.96966	6.08625
RAG2	ENST00000528428	ENSG00000175097.7	protein_coding	12115231:RAG expression is up-regulated in peripheral IgD+ and VpreB+ B cells of patients with active SLE.,12145704:No sequence changes in RAG2 were found in a series of hematologic leukemias or their cell lines.,12200379:B-cell differentiation arrest in bone marrow of RAG-deficient SCID patients corresponds to residual recombination activities of mutated RAG1 and RAG2 proteins.,12355431:RAG2 exp…	631	1	0	1	No	hPGC & PGCLC	n/a	n/a	n/a	n/a	n/a	n/a	3.07775	6.16172	6.08466	5.94313	2.16203	1.51443	4.67988	RAG2	3.07775	3.07775	2.33105	1.94206	3.29027	4.57031	3.99226	3.93424	4.7225	1.4709	3.94684	4.52471	2.67992	6.08466	3.12692	2.4005	4.98048	3.36945	3.96834	6.16172	3.88805	4.36983	3.15955	5.94313	3.75012
RASSF9	ENST00000361228	ENSG00000198774.4	protein_coding	n/a	1824	5	0	2	No	PGCLC	0	6	n/a	n/a	n/a	Neither	-0.526913	3.14625	0.267384	0.349009		2.66168	3.66372	RASSF9	-0.526913	-0.526913	-0.658558	-0.589334	-0.563049	-0.961089	1.04583	0.817882	-1.20121	-1.0605	1.15241	2.44077	-0.173398	0.267384	-0.574403	-0.130895	0.864128	1.61566	-0.884982	3.14625	5.73876	5.68929	5.78658	0.349009	0.636592
RBL1	ENST00000373664	ENSG00000080839.11	protein_coding	11642725:may have a role in the mechanisms of proliferation and differentiation during human placental development,12006580:regulation of expression of p130, p107 and E2F-4 in human cells,12439743:suggests that the p107 N-terminus provides an interaction domain for transcription factors involved in cell cycle control,12621062:report shows hypophosphorylation of the retinoblastoma family proteins …	5662	4	0	22	No	hPGC & PGCLC	0	20	0	n/a	1	CPTAC	1.02566	1.01377	0.947598	1.04789	6.35527	2.81952	4.35474	RBL1	1.02566	0.943466	1.02566	6.15584	5.3419	6.47079	5.92732	5.57599	5.87194	6.50497	5.8073	5.93859	6.11126	0.947598	5.82756	5.79714	5.03728	4.8641	4.98861	1.01377	5.73998	5.93603	5.51302	1.04789	5.93312
MCPH1	ENST00000344683	ENSG00000147316.12	protein_coding	12046007:Identification of microcephalin, a protein implicated in determining the size of the human brain, which is mapped to the MCPH1 locus and is mutated in primary microcephaly.,12571366:microcephalin and ASPM determine the size of the human brain,15220350:Mcph1 is involved in DNA damage-induced cellular responses and may have a role in regulation of Brca1 and/or Chk1,16151009:findings show t…	3144	4	0	29	No	hPGC & PGCLC	0	20	n/a	n/a	n/a	Neither	1.89993	1.71751	1.76684	1.75118	6.44521	2.94589	3.63673	MCPH1	1.89993	1.89993	1.62784	6.22508	5.97338	5.99488	6.03292	6.52424	6.16304	5.73143	5.65232	5.92829	5.11792	1.76684	5.72225	5.5914	5.67109	5.62891	5.07099	1.71751	5.39986	5.41551	5.38403	1.75118	5.50572
RBM34	ENST00000408888	ENSG00000188739.14	protein_coding	n/a	2043	2	0	1	No	hPGC & PGCLC	0	20	1	1	1	CPTAC	4.18459	3.86843	3.73907	4.16437	6.74683	2.24946	2.79994	RBM34	4.18459	4.18459	4.15466	9.14644	9.08394	8.66486	8.67666	8.54912	9.34515	8.52075	9.02555	8.62533	8.48798	3.73907	7.2133	7.32391	7.76124	7.79785	7.95706	3.86843	7.9032	7.95496	7.84951	4.16437	8.50781
RBMXL2	ENST00000306904	ENSG00000170748.6	protein_coding	12389739:Heterogeneous nuclear ribonucleoprotein G-T (hnRNP G-T) is a germ cell-specific protein expressed most prominently during meiosis,19893608:germ cell-specific RBMY and hnRNP G-T proteins were more efficient in stimulating TLE4-T incorporation than somatically expressed hnRNP G protein.,20607830:nuclear hnRNP G level as well as hTra2-beta1 level were independent prognostic factors for endo…	2214	3	0	1	Female	hPGC	1	1	n/a	n/a	0	HPA	1.48994	-0.609658	-0.543541	-0.439175	6.27481	0.281016	3.27811	RBMXL2	1.48994	-0.39245	1.48994	-0.868884	2.47933	3.66625	3.96268	3.39631	3.47344	3.61415	4.10552	3.29872	3.71698	-0.543541	-0.853953	-1.41044	-1.41542	-1.24885	-1.16453	-0.609658	-1.34978	-1.24847	-1.45875	-0.439175	-0.972334
RGR	ENST00000372092	ENSG00000148604.13	protein_coding	16737970:E150K opsin is partially colocalized with the cis/medial Golgi compartment but not with the trans-Golgi network; results are consistent with recessive pattern of inheritance; retinal degeneration results from deficient export of opsin from the Golgi,17679941:These results indicate that after exon-skipping RGR splice isoform (RGR-d) is synthesized, the RGR-d epitope is released at the bas…	864	1	0	1	No	hPGC & PGCLC	n/a	n/a	n/a	n/a	n/a	n/a	1.047	1.10453	2.3681	2.28441	2.1545	2.70474	2.72203	RGR	1.047	0.596011	1.047	1.48867	0.514953	1.70188	1.12383	1.48085	1.46176	1.60247	1.49345	2.19685	0.904605	2.3681	2.08856	0.947107	2.74949	2.1087	1.77798	1.10453	0.954313	0.109083	1.48376	2.28441	1.97373
RIBC1	ENST00000457095	ENSG00000158423.16	protein_coding	n/a	1944	1	0	2	Female	hPGC & PGCLC	n/a	n/a	0	n/a	1	CPTAC	1.92966	1.50597	1.60387	0.713475	7.86637	2.93628	2.82997	RIBC1	1.92966	-0.140967	1.92966	3.31874	3.73735	4.64743	3.1763	-0.27404	3.75126	3.84758	4.94802	4.817	4.05661	1.60387	2.5036	1.94711	3.02013	1.2607	4.54666	1.50597	2.92761	2.39859	3.31384	0.713475	1.38699
RIBC2	ENST00000342894	ENSG00000128408.8	protein_coding	n/a	1471	5	0	5	No	PGCLC	0	2	0	n/a	0	Neither	-0.171815	1.93816	1.67239	1.54179	5.5028	2.19072	3.98097	RIBC2	-0.171815	-0.171815	-0.785732	0.720974	-0.252741	2.34922	2.0931	4.65175	1.43103	1.83477	2.72576	-1.15581	2.13691	1.67239	0.735905	3.17941	3.2619	1.66294	2.01029	1.93816	2.85104	3.24828	2.30103	1.54179	2.26798
RIPPLY3	ENST00000329553	ENSG00000183145.8	protein_coding	n/a	2231	5	0	2	No	hPGC & PGCLC	n/a	16	n/a	n/a	n/a	n/a	1.08391	1.19857	1.51098	1.42831		0.897642	2.40504	RIPPLY3	1.08391	1.08391	1.00245	3.87497	2.46829	3.50321	2.41821	2.91962	3.03177	2.64892	2.78783	2.33076	2.23646	1.51098	2.94237	3.62291	3.27398	3.13243	3.73132	1.19857	2.674	2.64739	2.70014	1.42831	3.18656
S100Z	ENST00000317593	ENSG00000171643.13	protein_coding	n/a	1463	2	0	1	No	hPGC & PGCLC	0	0	n/a	n/a	n/a	Neither	2.76346	3.68921	0.363865	0.744484		2.0093	4.86937	S100Z	2.76346	2.76346	2.46357	5.91867	4.75513	4.31128	5.00786	4.04295	4.76082	5.82753	5.31859	4.43702	3.60421	0.363865	-1.25623	-0.812719	1.1823	0.348875	1.43319	3.68921	5.39731	5.20724	5.56524	0.744484	1.08918
SAMD13	ENST00000370673	ENSG00000203943.8	protein_coding	n/a	1561	1	0	4	Female	hPGC	0	9	n/a	0	0	Neither	1.05066	-0.541703	2.27031	0.723386	5.02739	2.16809	2.61099	SAMD13	1.05066	-0.233632	1.05066	-0.364699	0.661586	3.84851	2.6855	1.36445	1.83078	3.41206	1.64008	3.75852	1.85859	2.27031	2.45759	4.22302	2.25869	4.06269	3.66158	-0.541703	-0.845598	-0.744285	-0.954568	0.723386	1.12921
SASS6	ENST00000462159	ENSG00000156876.9	protein_coding	15665853:SAS-6 is required for daughter centriole formation in C. elegans. SAS-6 is a coiled-coil protein that is recruited to centrioles at the onset of the centrosome duplication cycle.,17681132:Regulated HsSAS-6 levels normally ensure that each centriole seeds the formation of a single procentriole per cell cycle, thus playing a fundamental role in driving the centrosome duplication cycle and …	3956	4	0	16	No	hPGC & PGCLC	0	9	1	n/a	1	CPTAC	1.34338	1.40784	1.06982	1.40072	6.78988	2.90813	3.51852	SASS6	1.34338	1.29934	1.34338	6.27672	5.14019	5.18876	5.63855	6.37337	5.85678	5.31442	5.80631	5.73436	6.32438	1.06982	4.28594	4.42459	4.31705	4.25361	3.80544	1.40784	5.56941	5.51406	5.62272	1.40072	5.54125
SCLT1	ENST00000506233	ENSG00000151466.11	protein_coding	15797711:Functional study in rat suggests that CAP-1A links clathrin and a sodium channel. ,24285566:study identified 2 cases with a severe ciliopathy phenotype consistent with oro-facio-digital syndrome type IX; the autozygome of each index harbored a single truncating variant and the affected genes (SCLT1 and TBC1D32/C6orf170) have roles in centrosomal biology and ciliogenesis; findings suggest…	3662	4	0	4	No	hPGC & PGCLC	0	18	0	1	0	CPTAC	1.1253	1.24535	1.18586	0.944893	4.30367	2.96368	3.31946	SCLT1	1.1253	1.1253	0.782488	4.26312	4.18631	4.12085	4.47771	4.85675	3.18558	3.68886	3.97471	3.59444	2.86547	1.18586	3.75992	5.00313	4.00835	4.66903	3.83741	1.24535	4.56046	4.34748	4.74601	0.944893	3.4602
SCML2	ENST00000251900	ENSG00000102098.17	protein_coding	12952983:1.78-A crystal structure of the two MBT repeats of SCML2 show significant structural similarities to the Tudor, PWWP, and chromo domains, suggesting probable evolutionary relationships and functional similarities between the MBT repeats and these domains.,18706910:The malignant brain tumor repeats of SCML2 preferentially bind histone peptides monomethylated at lysine residues. The crysta…	4185	2	0	5	No	hPGC & PGCLC	0	1	0	n/a	0	Neither	1.37768	1.3153	1.36754	1.27272	4.18416	2.56947	3.8987	SCML2	1.37768	1.14636	1.37768	4.79751	5.29411	5.79499	5.78631	5.85817	5.76558	5.81284	5.78211	5.76621	6.12033	1.36754	6.43693	6.03293	5.26592	5.48363	4.84763	1.3153	5.50451	5.58115	5.42358	1.27272	5.32632
SCT	ENST00000176195	ENSG00000070031.3	protein_coding	11814635:The purpose of this study was to investigate whether secretin exhibits similar properties in vitro by forming micelles in aqueous solution and interacting with phospholipids,12133828:Human VPAC1 receptor selectivity filter; Identification of a critical domain for restricting binding,12160732:fine structure in 11p15.5 and sequence variation in patients with autism,15118068:human secretin …	362	5	0	1	No	hPGC & PGCLC	0	n/a	n/a	n/a	n/a	n/a	2.39482	13.4247	3.34966	4.54581		2.39906	3.02443	SCT	2.39482	2.19312	2.39482	1.74371	1.77	1.37196	0.793911	1.15093	1.13184	1.27255	1.16353	0.866924	1.15965	3.34966	0.758641	1.20215	1.19717	1.36374	1.44806	13.4247	4.85973	4.17148	5.32377	4.54581	1.64558
SETD9	ENST00000285947	ENSG00000155542.11	protein_coding	n/a	1613	2	0	25	No	hPGC & PGCLC	n/a	n/a	n/a	n/a	1	CPTAC	3.31996	3.05532	2.90464	3.58943	6.32491	2.89212	3.08204	SETD9	3.31996	2.81601	3.31996	4.54222	4.6587	6.28236	4.54512	5.06133	6.06361	6.16125	5.6372	5.3551	5.43023	2.90464	4.58024	4.21639	5.12895	4.66749	4.68469	3.05532	4.92823	5.04133	4.80551	3.58943	5.78975
SHCBP1	ENST00000303383	ENSG00000171241.8	protein_coding	23804634:The central region of SHCBP1 was found to bind to measles virus C protein, as well as the phosphoprotein, but the two viral proteins did not compete for SHCBP1 binding.,24289556:Knockdown of SHCBP1 induced cell cycle delay.,25486361:This study gives novel insight into the role of SHCBP in cytokinesis completion.,	3448	4	0	22	No	hPGC & PGCLC	n/a	0	1	n/a	1	CPTAC	1.5664	1.71079	1.16224	1.49689	4.07636	2.69156	4.96777	SHCBP1	1.5664	1.5664	1.44729	6.09934	5.40094	5.61211	5.69196	5.79405	5.93542	5.22052	5.82472	4.99027	5.2478	1.16224	5.0461	3.07973	4.09522	4.17813	1.8968	1.71079	5.8988	6.02532	5.76012	1.49689	5.16129
SIGLEC15	ENST00000593178	ENSG00000197046.11	protein_coding	23035012:Siglec-15 recognizes the tumoral sTn antigen and transduces a signal for enhanced TGF-beta secretion in TAMs,	2577	2	0	2	No	PGCLC	n/a	n/a	n/a	n/a	n/a	n/a	0.212356	0.81008	0.574895	0.953748	1.69349	0.993924	2.61487	SIGLEC15	0.212356	0.212356	0.128792	3.3044	1.93836	1.71025	0.547242	2.01974	1.10756	0.440915	0.331898	2.12276	2.41548	0.574895	1.09694	1.54044	1.1729	1.99154	1.42379	0.81008	2.08758	2.33985	1.78164	0.953748	2.45781
SKA1	ENST00000285116	ENSG00000154839.9	protein_coding	17093495:These data suggest that the Ska1/Ska2 complex plays a critical role in the maintenance of the metaphase plate and/or spindle checkpoint silencing.,19289083:The full Ska1 complex forms assemblies on microtubules that can facilitate the processive movement of microspheres along depolymerizing microtubules.,22371557:Data suggest that Aurora B phosphorylation antagonizes the interaction betw…	2898	4	0	21	No	hPGC & PGCLC	0	20	n/a	n/a	1	CPTAC	2.3381	2.30258	1.83294	2.38566	5.34818	2.08883	4.4401	SKA1	2.3381	2.02622	2.3381	5.872	6.93391	6.46899	8.0702	6.49423	7.47291	7.43897	7.22323	6.77582	7.11865	1.83294	6.07957	5.5587	5.02907	5.03517	4.20195	2.30258	6.67286	6.76827	6.5707	2.38566	6.91363
SKA3	ENST00000314759	ENSG00000165480.15	protein_coding	19360002:C13Orf3 (now termed Ska3) localizes to the spindle and kinetochore throughout mitosis and its depletion markedly delays anaphase transition.,19387489:These data identify C13orf3 (Ska3) as an important factor for metaphase to anaphase progression and highlight the potential of combined RNAi screening and protein localisation analyses.,19549680:RAMA1 is a novel kinetochore protein involved…	2910	4	0	19	No	hPGC & PGCLC	0	2	n/a	n/a	1	CPTAC	2.41058	2.31836	1.57123	2.58734	6.07568	2.31382	4.71003	SKA3	2.41058	2.27735	2.41058	7.27203	7.05766	6.62709	7.81209	7.4704	7.68903	7.09214	7.5702	7.01479	7.73765	1.57123	5.28306	5.01537	3.91813	4.52671	3.24846	2.31836	6.74643	6.63794	6.84732	2.58734	7.52916
SLC10A7	ENST00000432059	ENSG00000120519.14	protein_coding	15932064:cloning and characterization; mapped to chromosome 4q31.2 and contains 12 exons; widely expressed in human tissues,17628207:Molecular characterization and expression analysis of a novel member of the SLC10 family, SLC10A7, previously known as C4orf13, is reported,	3736	2	0	6	Female	hPGC	n/a	6	n/a	n/a	1	CPTAC	0.862911	0.696566	1.12458	0.7152	4.47417	2.62507	2.97429	SLC10A7	0.862911	0.257291	0.862911	0.961239	4.103	3.13381	4.87769	4.86031	3.22383	4.71247	3.94584	4.35747	4.5604	1.12458	4.2367	3.41968	4.4736	4.42257	4.23038	0.696566	2.60237	3.08415	1.87387	0.7152	2.67199
SLC24A5	ENST00000341459	ENSG00000188467.10	protein_coding	16357253:the variant allele is associated with a substantial reduction in regional heterozygosity, and correlates with lighter skin pigmentation in admixed populations, suggesting a key role for the SLC24A5 gene in human pigmentation,16847698:The p.L374F allele in SLC45A2 is a more specific ancestry informative marker than the p.A111T allele in SLC24A5, as it clearly distinguishes Sri Lankans fro…	1888	5	0	2	Male	hPGC & PGCLC	n/a	n/a	n/a	n/a	n/a	n/a	0.891335	2.59241	3.11524	3.54098	2.58487	0.480556	4.5504	SLC24A5	0.891335	0.891335	-0.588057	1.68284	2.55712	2.31109	3.318	3.89741	-0.250962	-1.11025	1.58809	1.65405	3.9863	3.11524	5.69777	6.34291	5.78016	5.42389	5.996	2.59241	4.89448	4.33888	5.29461	3.54098	6.68538
PIGN	ENST00000357637	ENSG00000197563.10	protein_coding	21493957:Multiple congenital anomalies-hypotonia-seizures syndrome is caused by a mutation in PIGN.,22876578:PIGN encodes phosphatidylinositol-glycan biosynthesis class N protein.,24253414:Findings confirm that developmental delay, hypotonia, and epilepsy combined with congenital anomalies are common phenotypes of PIGN mutations and add progressive cerebellar atrophy to this clinical spectrum.,	5470	5	0	33	No	hPGC & PGCLC	0	20	1	n/a	1	CPTAC	0.850034	0.92944	0.863524	1.03412	5.64632	2.94856	4.12053	PIGN	0.850034	0.814007	0.850034	5.64641	4.65987	4.97804	4.65122	4.45262	4.6573	4.64969	4.68899	4.85031	5.29745	0.863524	5.28824	4.54206	4.56509	4.38878	4.64952	0.92944	5.08404	5.10486	5.06291	1.03412	5.65662
SLC2A14	ENST00000543909	ENSG00000173262.11	protein_coding	22421804:SLC2A14 polymorphism has a possible role in changing the genetic susceptibility to late Alzheimer disease age of onset in a Han Chinese population.,26183839:High expression of GLUT-14 was associated with Gastric Adenocarcinoma.,	4109	3	0	2	No	hPGC	0	8	n/a	n/a	n/a	Neither	1.38994	-0.0320053	0.858181	0.557643	6.1972	2.11709	3.39721	SLC2A14	1.38994	1.38994	1.3595	5.81641	6.2765	7.72054	5.71125	5.94082	5.63273	6.25967	5.86826	5.5862	5.75821	0.858181	3.96816	3.90688	3.71481	2.55946	2.98773	-0.0320053	-0.13151	-1.1406	0.45647	0.557643	2.29135
SLC35E3	ENST00000398004	ENSG00000175782.9	protein_coding	n/a	5009	1	0	2	No	hPGC & PGCLC	n/a	0	n/a	0	n/a	Neither	0.843914	0.936546	0.911978	0.899394	1.94376	2.0759	2.53019	SLC35E3	0.843914	0.784693	0.843914	3.93053	4.33709	5.268	4.80435	5.26133	5.08957	4.8744	4.42835	4.51941	4.22717	0.911978	4.3605	4.87112	4.56658	4.57328	4.41249	0.936546	4.69116	4.51618	4.8472	0.899394	4.50506
SLC35G1	ENST00000371408	ENSG00000176273.14	protein_coding	n/a	3487	5	0	1	No	PGCLC	n/a	n/a	n/a	n/a	n/a	n/a	0.479494	1.04336	0.702788	0.706408	4.35694	2.4247	2.57625	SLC35G1	0.479494	0.479494	0.0532947	2.56325	1.672	2.49635	2.95225	3.883	0.185839	3.58958	2.21753	3.21371	2.84592	0.702788	2.07568	1.93422	2.78723	2.55525	2.7037	1.04336	3.63821	3.30565	3.90828	0.706408	2.46324
SLC38A9	ENST00000539768	ENSG00000177058.11	protein_coding	24762746:SNPs within SLC38A9 are correlated with inflammatory bowel disease patients' 6-thioguanine nucleotide blood concentrations.,25561175:SLC38A9 is a physical and functional component of the amino acid sensing machinery that controls the activation of mTOR,25567906:SLC38A9 functions upstream of the Rag GTPases and is an excellent candidate for being an arginine sensor for the mTORC1 pathway.…	4019	4	0	4	No	hPGC & PGCLC	0	4	1	n/a	n/a	CPTAC	1.15893	1.46002	1.05268	1.28187	6.54602	2.5085	3.19338	SLC38A9	1.15893	0.90051	1.15893	4.81009	3.61915	4.98664	5.30413	5.36465	5.3244	4.65775	4.91957	5.03077	4.8767	1.05268	3.58965	4.37323	4.84334	4.08079	3.95257	1.46002	5.86782	5.83972	5.89539	1.28187	5.15183
SLC52A1	ENST00000512825	ENSG00000132517.14	protein_coding	18632736:Identification/characterization riboflavin trasporter (RFT1) as a novel riboflavin transporter.,22702469:We demonstrated that TFAP-2gamma is one of the transcription factors involved in the PAR-2 expression in human villous trophoblast cells.,23413253:Intestinal riboflavin uptake process undergoes differentiation-dependent upregulation and suggest that this is mediated (at least in part)…	2985	5	0	2	No	hPGC	n/a	n/a	n/a	n/a	n/a	n/a	0.793229	0.562336	0.862655	0.551635	0.968537	2.96366	2.69123	SLC52A1	0.793229	0.626454	0.793229	1.86997	2.89625	3.49821	2.3352	2.19472	2.99506	2.98376	2.36779	3.52369	4.3058	0.862655	2.29993	2.48041	2.61293	2.71239	2.72632	0.562336	1.67857	1.77989	1.5696	0.551635	1.64663
SLFN12L	ENST00000260908	ENSG00000205045.8	protein_coding	n/a	3115	4	0	1	No	hPGC & PGCLC	n/a	14	n/a	n/a	n/a	n/a	1.114	1.09835	1.10498	1.1812		2.02022	2.48029	SLFN12L	1.114	1.114	0.85731	4.09797	3.47218	3.79035	3.4701	4.31254	2.67052	3.45278	2.81325	4.00968	3.96137	1.10498	3.40836	3.38238	3.1364	3.84354	3.34289	1.09835	3.42135	3.21315	3.60326	1.1812	3.67944
SMN2	ENST00000380741	ENSG00000205571.13	protein_coding	11791208:quantitative analyses of SMN1 and SMN2 based on real-time lightCycler PCR: fast and highly reliable carrier testing and prediction of severity of spinal muscular atrophy,11839954:Molecular analysis of spinal muscular atrophy and modification of the phenotype by SMN2.,11875052:SMN2 is present in all SMA patients; it lacks SMN exon 7. A single non-polymorphic nucleotide difference is respo…	1565	4	0	1	No	PGCLC	0	18	n/a	n/a	n/a	Neither	-0.235394	0.836374	0.817743	0.714661		2.2999	2.40493	SMN2	-0.235394	-0.235394	-0.606116	-0.368391	3.90582	2.84482	1.68181	3.43114	3.18966	0.745407	-0.948572	2.21426	3.04755	0.817743	1.2315	2.09005	1.89243	0.251642	-0.664039	0.836374	1.30893	1.25202	1.36367	0.714661	1.11845
SNTG1	ENST00000520697	ENSG00000147481.14	protein_coding	10747910:suggests a differentiated role of a modified dystrophin-associated complex in the central nervous system,19836389:Includes a comparison of the Drosophila and human syntrophin proteins.,21358174:Brain-specific gamma1-syntrophin participates in gamma-enolase translocation towards the plasma membrane, a pre-requisite for its neurotrophic activity.,	565	1	0	1	Male	hPGC & PGCLC	0	0	n/a	n/a	n/a	Neither	1.99599	3.40059	3.46649	6.74322	1.99289	2.30071	2.71936	SNTG1	1.99599	1.99599	0.397634	2.68641	1.12773	2.31466	2.47358	1.50867	2.07454	2.21525	2.52127	0.224663	2.10235	3.46649	1.70134	2.14485	0.554911	1.72148	2.8058	3.40059	1.92133	1.72186	2.09654	6.74322	3.80992
SOAT2	ENST00000301466	ENSG00000167780.11	protein_coding	12621162:We found a new single-nucleotide polymorphism (SNP; a point mutation in intron 1, IVS1 -8 G-->C) in the ACAT-2 gene. Our data suggest that the ACAT-2 gene may not affect lipid levels in humans.,14615411:Fully differentiated macrophages express ACAT2 in addition to ACAT1 under various pathologic conditions.,14729857:ACAT-1 transcripts predominate in human liver and ACAT-2 transcripts pred…	2029	3	0	2	No	hPGC	n/a	n/a	n/a	n/a	n/a	n/a	1.5442	0.494426	-0.485351	-0.907404		2.61981	3.35102	SOAT2	1.5442	1.5442	0.910176	3.257	3.37075	3.13318	3.3072	4.59496	2.81505	3.54073	1.84675	3.83965	2.48029	-0.485351	-1.72807	-1.28456	-1.28954	-0.122964	-1.03865	0.494426	1.00319	1.68477	-0.332866	-0.907404	-1.84112
SP8	ENST00000361443	ENSG00000164651.16	protein_coding	20386566:This study provided that SP8 are associated with Bipolar I in the Han Chinese population,23967141:Genetic variants on 3q21 and in the Sp8 transcription factor gene (SP8) as susceptibility loci for psychotic disorders.,26733200:Data suggest expression of transcription factor p8/SP8 is up-regulated in endoplasmic reticulum stress due to lipotoxicity; overexpression of SP8 up-regulates auto…	1711	2	0	2	No	PGCLC	n/a	0	n/a	n/a	n/a	n/a	-0.802954	1.35758	0.0111379	-0.155993		2.33724	2.58537	SP8	-0.802954	-0.845627	-0.802954	-0.497069	-0.470783	-0.868823	-1.44687	-1.08985	-1.10894	-0.968232	-1.07725	-1.37385	4.20427	0.0111379	-1.48214	0.961371	-1.04361	-0.877035	0.792246	1.35758	2.32282	2.12335	2.49803	-0.155993	-0.266904
SPA17	ENST00000532692	ENSG00000064199.6	protein_coding	12213290:Sp17 has different expression patterns in cancer cell lines as compared to normal non-testes tissues and a potential pathogenic role in diseased cells,12393185:focuses on the characterization of the genomic organization of an intron-containing gene and establishes a new transcription model,12739786:expression of Sp17, a thought to be gamete-specific protein, in the synoviocytes of 8/8 fe…	4945	1	1	9	No	hPGC	0	1	0	n/a	1	CPTAC	0.880389	0.523895	0.578418	0.619308	8.17227	2.02986	3.07777	SPA17	0.880389	0.808511	0.880389	6.01619	3.99809	4.44554	5.56116	5.54894	5.38783	4.74856	4.39162	4.9088	4.35352	0.578418	3.03113	3.04495	2.18015	2.83976	3.03371	0.523895	2.59066	2.84014	2.28882	0.619308	3.06248
SPATA22	ENST00000573128	ENSG00000141255.12	protein_coding	23675907:Data indicate that the positive expression of studied genes fertilization rate for GAPDHS positive subset was 66%, ACR - 71%, SPATA22 - 68%, MND1 - 70%, pregnancy rates were 8%, 6%, 18% and 36% respectively.,	1695	3	0	1	No	hPGC	n/a	n/a	0	n/a	n/a	Neither	2.62517	-0.568975	-0.444452	-0.590103	9.80619	0.788316	2.3294	SPATA22	2.62517	2.62517	1.94292	4.80189	4.44966	5.00271	6.0505	5.91239	5.22654	3.29325	3.8905	4.19429	4.68731	-0.444452	-1.46858	-0.0250749	-1.03005	-0.863481	-0.779162	-0.568975	-0.964413	-0.863099	-1.07338	-0.590103	-1.00022
SPATA33	ENST00000564238	ENSG00000167523.13	protein_coding	n/a	3337	5	0	9	No	hPGC & PGCLC	0	15	n/a	n/a	1	CPTAC	1.13341	1.12191	1.19354	0.996133	9.39782	2.76043	2.80026	SPATA33	1.13341	1.13341	0.983209	5.73889	3.95782	3.78218	4.38384	3.82908	3.31966	3.68277	3.28097	4.4039	4.56987	1.19354	3.94647	4.06375	3.89957	4.26778	3.66984	1.12191	3.7438	3.83206	3.64979	0.996133	3.3241
SPATA5	ENST00000274008	ENSG00000145375.7	protein_coding	22027810:SPATA5 locus is a new susceptibility locus for Alopecia areata (AA).,26299366:Mutations in SPATA5 Are Associated with Microcephaly, Intellectual Disability, Seizures, and Hearing Loss.,	8121	2	0	4	No	hPGC	0	20	n/a	0	0	Neither	0.755728	0.7069	0.64624	0.726115	6.01161	2.32187	2.72891	SPATA5	0.755728	0.755728	0.739669	6.14181	6.13727	6.49907	6.55187	6.49622	6.17562	6.06572	6.00685	6.39614	6.25137	0.64624	5.29895	5.57564	5.1649	5.28978	4.80596	0.7069	5.74073	5.6414	5.83366	0.726115	5.89678
SPC24	ENST00000592540	ENSG00000161888.11	protein_coding	14699129:hSPC24 is a component of the human NDC80 kinetochore complex,15961401:the Spc24, Spc25, Nuf2, and Ndc80/Hec1 complex is a faithful copy of the endogenous Ndc80 complex,26515591:Data indicate that kinetochore protein Spc24 (SPC24) may be a promising molecular target for hepatocellular carcinoma (HCC) therapy.,	2310	4	0	26	No	hPGC & PGCLC	0	4	1	0	1	CPTAC	2.27377	2.34882	2.1629	2.405		2.44453	4.97991	SPC24	2.27377	1.95776	2.27377	5.40973	4.52243	6.52467	5.16447	6.07701	5.25242	6.03334	5.56651	5.29113	5.28023	2.1629	5.81952	5.05188	4.82712	4.756	3.86169	2.34882	5.42578	5.72372	5.04987	2.405	5.55555
SPC25	ENST00000282074	ENSG00000152253.8	protein_coding	14699129:hSPC25 is an essential kinetochore component that plays a significant role in proper execution of mitotic events,15961401:the Spc24, Spc25, Nuf2, and Ndc80/Hec1 complex is a faithful copy of the endogenous Ndc80 complex,	1347	4	0	25	No	hPGC & PGCLC	0	15	1	n/a	1	CPTAC	4.24106	4.66802	4.15849	4.89611	1.83372	2.42812	4.67523	SPC25	4.24106	4.21789	4.24106	5.84802	6.79317	6.61582	6.73111	5.6815	6.28054	6.78625	6.46751	5.7127	6.05837	4.15849	5.86295	6.03438	5.6938	4.78998	5.30726	4.66802	6.28782	6.16888	6.3977	4.89611	6.59506
SPDYA	ENST00000462832	ENSG00000163806.15	protein_coding	12839962:This protein mediates protection of mammalian cells against DNA damage.,16951407:This study reports that Spy1 expression allows cells to evade checkpoints and apoptosis and suggest that Spy1 regulation of CDK2 is important for the response to DNA damage.,17671428:Spy1 expression enhances CDK2-dependent p27 degradation during late G1 and throughout S-phase,19106603:Spy1 fulfills a novel r…	2070	2	0	1	No	hPGC & PGCLC	0	0	n/a	n/a	n/a	Neither	2.8816	3.1373	2.74702	3.32924	6.76531	1.41567	2.32612	SPDYA	2.8816	2.8816	2.72398	7.39305	6.36295	5.96491	6.62264	6.43626	5.63863	5.7682	6.41614	6.32864	5.92948	2.74702	5.90841	5.61732	5.32546	5.61636	5.88669	3.1373	6.49421	6.39545	6.58664	3.32924	6.89152
SPDYC	ENST00000377185	ENSG00000204710.2	protein_coding	18802405:CDK-Speedy/Ringo C complexes positively regulate cell cycle progression during the late S and G(2) phases of the cell cycle.,20605920:Results indicate a role for RINGO C in the mitotic checkpoint, which might be mediated by defective recruitment of SAC components and deregulation of the activity of Aurora kinase B.,	984	5	0	2	No	hPGC & PGCLC	0	17	n/a	n/a	n/a	Neither	1.31425	4.85756	-0.233835	-0.810046		1.55177	2.57519	SPDYC	1.31425	1.31425	1.02563	3.1084	1.91229	2.73664	3.52117	1.29322	4.08148	4.41484	4.72086	1.00922	3.96491	-0.233835	-0.684028	-0.24052	-0.245497	-0.0789255	0.00539346	4.85756	4.77984	5.20686	4.1706	-0.810046	-0.797085
SPDYE1	ENST00000258704	ENSG00000136206.3	protein_coding	12073013:This paper mentioned accessions "AF412025-2035" and "WBSCR16-WBSCR23", but AF412027 and WBSCR19 were not discussed in this paper, and the WBSCR19 information is not available from this paper.,	2642	2	0	1	No	hPGC & PGCLC	1	0	n/a	n/a	n/a	Neither	1.41064	1.07505	1.57405	0.766821	2.9317	0.710937	2.84613	SPDYE1	1.41064	1.05338	1.41064	2.78303	3.15035	4.08935	3.90362	4.51218	4.41401	3.7269	3.91067	4.12864	3.90679	1.57405	3.93547	4.61998	4.08449	3.78158	4.22435	1.07505	2.84029	2.74448	2.93013	0.766821	2.02594
SPDYE3	ENST00000332397	ENSG00000214300.7	protein_coding	n/a	3174	2	0	16	No	hPGC & PGCLC	1	0	n/a	n/a	n/a	Neither	0.752436	0.807468	1.10396	0.477003	1.90914	1.33591	3.85358	SPDYE3	0.752436	0.507709	0.752436	1.61147	3.33819	2.56164	2.66167	2.87667	2.39191	2.38823	2.42361	2.54204	2.83476	1.10396	3.55714	4.04719	3.27438	3.1857	3.27002	0.807468	2.5629	1.55381	3.15088	0.477003	1.51401
SPESP1	ENST00000310673	ENSG00000258484.3	protein_coding	12773409:Equatorial segment protein (ESP), a novel 349-amino acid concanavalin-A-binding protein encoded by a two-exon gene (SP-ESP) located on chromosome 15 at q22, has been localized to the equatorial segment of ejaculated human sperm.,17978344:human alloantigen involved in sperm-egg binding and fusion,	1429	5	0	1	No	hPGC	1	0	n/a	n/a	n/a	Neither	3.95963	-0.502543	2.33579	-0.934472	7.17617	2.41276	2.85482	SPESP1	3.95963	3.65444	3.95963	5.2222	6.05584	6.11893	6.01264	6.60461	6.7656	6.60448	5.65832	5.9194	6.10944	2.33579	3.7777	3.68064	1.53816	2.3828	3.99068	-0.502543	-0.718134	-0.61682	-0.827103	-0.934472	-1.33536
SPINK2	ENST00000506738	ENSG00000128040.10	protein_coding	19422058:Data showed that the expression level of SPINK2 is significantly elevated in most leukemia cell lines except B-lymphoblast TK-6 cells. Data demonstrated that Arg(24) at the P1 site is crucial for the specificity of SPINK2 on target enzyme.,	759	4	0	4	No	hPGC & PGCLC	0	0	n/a	n/a	n/a	Neither	7.7028	8.15326	2.4106	2.67474	9.58716	2.33659	5.54805	SPINK2	7.7028	2.20764	7.7028	1.6756	6.53477	6.9477	6.34051	7.0486	6.95854	6.9459	6.55485	5.9281	5.84642	2.4106	-0.309469	1.13404	1.71402	1.8806	2.96491	8.15326	6.18832	5.65357	6.57758	2.67474	2.03013
SPRTN	ENST00000391858	ENSG00000010072.15	protein_coding	22681887:Spartan promotes an unexpected feed-forward loop to enhance PCNA ubiquitylation and translesion DNA synthesis.,22894931:Spartan is recruited to sites of stalled replication via ubiquitinated PCNA and plays an important role to prevent mutations associated with replication of damaged DNA.,22902628:C1orf124 acts at multiple steps in TLS, stabilizes RAD18 and ubiquitinated PCNA at damage si…	3555	5	0	23	No	hPGC & PGCLC	0	0	n/a	n/a	1	CPTAC	1.09245	1.14012	1.08846	1.12764	6.3999	2.56699	2.89373	SPRTN	1.09245	0.959136	1.09245	4.47029	4.20213	3.98306	4.25301	3.40973	4.13983	3.88365	4.59566	4.79031	4.22141	1.08846	3.87224	3.39821	4.07131	3.84931	4.05916	1.14012	4.05312	3.6533	4.36585	1.12764	4.00874
SRGAP1	ENST00000355086	ENSG00000196935.8	protein_coding	12736724:FNBP2, ARHGAP13, ARHGAP14 and ARHGAP4 constitute the FNBP2 family characterized by FCH, RhoGAP and SH3 domains.,21060114:This study proposed that the expression of SRGAP1 in the anterior neocortex may mark the early location of the human motor cortex, including its corticospinal projection neurons, allowing further study of their early differentiation.,23539728:genome-wide linkage analys…	8921	5	0	2	No	hPGC	n/a	0	0	0	1	CPTAC	0.793473	0.692045	0.590574	0.600707	7.02759	2.49379	2.34849	SRGAP1	0.793473	0.720777	0.793473	7.33124	7.05674	6.43005	7.86033	7.67943	7.16512	7.45111	7.07857	7.38971	7.09397	0.590574	5.51054	5.19739	4.93597	5.32931	5.30873	0.692045	6.17374	6.10073	6.24322	0.600707	5.35891
SRR	ENST00000344595	ENSG00000167720.12	protein_coding	15193426:Data report on the isolation of a cDNA encoding a human serine racemase (SRR) from a human neuronal like cell line.,15219883:D-serine is synthesized in human placenta by the racemization of L-serine by serine racemase.,15536068:serine racemase catalyzes the degradation of cellular D-serine itself, through the alpha,beta-elimination of water,16446740:The frequency of the genotypes showed …	2720	1	0	20	No	hPGC & PGCLC	0	15	0	n/a	0	Neither	2.52787	2.40609	2.42972	2.63432	3.23768	2.80275	4.11867	SRR	2.52787	2.26916	2.52787	7.31798	7.40348	7.2173	6.59172	6.17212	7.44629	7.40739	6.91576	6.94322	6.87581	2.42972	7.3228	6.43216	5.88008	6.28709	6.70844	2.40609	6.54457	6.56832	6.52042	2.63432	7.16535
SRSF12	ENST00000452027	ENSG00000154548.8	protein_coding	n/a	3594	3	0	4	No	hPGC & PGCLC	1	0	1	n/a	0	CPTAC	1.42944	1.73476	1.52221	1.05443	6.55821	2.92812	2.91059	SRSF12	1.42944	1.08328	1.42944	5.3747	5.14497	3.89332	6.23393	5.62076	6.04431	5.33606	5.1374	5.7794	6.45174	1.52221	5.53458	5.34183	5.78046	5.41854	5.21335	1.73476	6.23471	6.45347	5.97674	1.05443	3.78962
ST8SIA6	ENST00000377602	ENSG00000148488.15	protein_coding	16857734:NK cells consistently expressed mRNA encoding ST8Sia VI, which creates alpha2,8-linked disialic acids on O-linked glycans of glycoproteins and NK cells variably expressed high levels of ST8Sia V mRNA required for GT3 expression.,25855199:ST8SIA6 gene is involved in the development of multidrug resistance via PI3K/Akt pathway in chronic myeloid leukemia.,	2268	2	0	2	No	PGCLC	n/a	20	n/a	n/a	n/a	n/a	0.471534	3.00163	-0.232398	0.903318		1.89866	3.14881	ST8SIA6	0.471534	-0.562347	0.471534	4.4539	0.707599	-1.2754	3.00453	2.08853	1.06944	2.08462	2.6861	3.50497	2.97172	-0.232398	0.918637	-1.44521	-1.45019	-1.28362	-1.1993	3.00163	6.8077	7.11337	6.41937	0.903318	2.04873
STEAP1B	ENST00000404369	ENSG00000105889.14	protein_coding	25053991:STEAP1B transcripts have similar structural features to STEAP1, but may encode proteins with less transmembrane domains. STEAP1B2 transcript is also overexpressed on neoplastic prostate, making it worth to evaluate its potential as cancer biomarker,	1510	5	0	1	No	hPGC	n/a	n/a	n/a	n/a	1	CPTAC	2.11292	0.333183	0.0805897	2.66458	2.10629	2.72043	3.36463	STEAP1B	2.11292	1.13212	2.11292	3.26819	1.70951	2.31147	3.73342	4.21972	3.97824	3.45999	3.19051	3.93572	3.7996	0.0805897	0.283117	-0.858338	-0.863315	1.30326	-0.612425	0.333183	0.503106	0.303637	0.678317	2.66458	4.02351
STIL	ENST00000360380	ENSG00000123473.15	protein_coding	12438740:dHPLC techniques were used to screen for mutations and these studies identified several common polymorphisms but no disease-associated mutations, suggesting that SIL is not a common factor in holoprosencephaly pathogenesis in humans.,12531481:isolation and characterization of a cloned promoter as well as its role in leukemogenesis,14504110:Children with t-cell malignancies and with SIL-T…	5207	4	0	17	No	hPGC & PGCLC	n/a	n/a	n/a	n/a	n/a	n/a	1.12691	1.35379	0.91581	1.27945	7.10299	2.16551	3.53188	STIL	1.12691	1.0931	1.12691	6.05719	5.69179	6.32323	6.9362	5.8895	6.53574	6.19103	6.55076	6.11593	5.86784	0.91581	5.35104	4.60369	4.79372	4.6671	4.17153	1.35379	7.04918	7.17058	6.91663	1.27945	6.66209
SUMO4	ENST00000326669	ENSG00000177688.6	protein_coding	15247916:we report evidence for an association between T1D and multiple single-nucleotide polymorphisms in 197 kb of genomic DNA in the IDDM5 interval.,16236267:SUMO4 sumoylation may play an important role in the regulation of intracellular stress,16306380:The M55V polymorphism was significantly associated with type 1 diabetes in Asian populations .,16735488:results indicate that the small ubiqui…	682	2	0	1	Male	hPGC & PGCLC	n/a	16	n/a	n/a	n/a	n/a	3.6145	4.77146	5.66827	1.54817		1.57935	2.34672	SUMO4	3.6145	3.6145	0.319726	4.63728	3.17814	3.26553	2.46509	4.14404	0.218053	1.35876	1.24975	3.27507	4.76943	5.66827	3.30429	3.98881	4.37085	4.1504	3.11924	4.77146	3.25414	0.450342	4.14695	1.54817	1.05585
SUV39H2	ENST00000313519	ENSG00000152455.15	protein_coding	16774942:a novel SUV39H2 polymorphism may have a role in lung cancer susceptibility for smokers,18231586:The SUV39H2 gene is found in tetrapods (e.g., human, mouse and frog) but not in zebrafish, suggesting that this gene is generated by a tetrapod lineage-specific gene duplication event.,21402781:findings suggest that Suv39H1 and Suv39H2 are key hypoxia-induced methyltransferases; their decline …	3082	4	0	27	No	hPGC & PGCLC	0	1	1	n/a	1	CPTAC	1.71342	1.92151	1.74312	2.32252	5.48389	2.54941	4.10787	SUV39H2	1.71342	1.56714	1.71342	5.56079	4.82994	5.92601	6.19996	7.02402	5.72151	5.28077	5.65869	6.07174	6.55366	1.74312	5.26875	5.21038	5.17346	5.44386	5.69811	1.92151	5.92211	5.8057	6.02982	2.32252	7.15802
SYCE2	ENST00000293695	ENSG00000161860.7	protein_coding	22870393:a model of chromosome synapsis driven by growth of SYCE2-TEX12 higher-order structures within the CE of the SC.,	1225	4	0	5	No	hPGC & PGCLC	1	n/a	n/a	n/a	n/a	n/a	1.40958	3.31731	1.92578	2.79004	5.91003	2.51341	2.87082	SYCE2	1.40958	0.804073	1.40958	0.984989	1.59624	1.1982	2.20512	2.19956	2.83255	3.21427	1.72674	2.27813	3.79324	1.92578	0.584883	3.02839	2.76038	2.92695	0.689342	3.31731	4.0637	4.5596	3.30201	2.79004	3.4178
SYCP3	ENST00000478139	ENSG00000139351.14	protein_coding	14643120:We suggest that SYCP3 has an essential meiotic function in human spermatogenesis that is compromised by the mutant protein via dominant negative interference.,16213863:In contrast to previously reported high frequency of SYCP3 mutations in patients with azoospermia, only polymorphisms are found in the present study,16824523:SYCP3 is expressed in human testis and is restricted to germ cel…	3684	3	0	2	No	hPGC & PGCLC	0	1	n/a	n/a	n/a	Neither	1.20545	1.00513	0.760833	0.648045	7.9237	1.56199	3.00297	SYCP3	1.20545	1.20545	1.19022	4.44089	4.76263	5.19467	6.41248	5.74035	4.80699	4.38477	4.98624	5.91203	6.30829	0.760833	2.76898	3.52736	2.5504	2.33846	2.49317	1.00513	3.7029	3.30231	4.01608	0.648045	2.3874
T	ENST00000296946	ENSG00000164458.9	protein_coding	11897834:Human T and risk for neural tube defects.,18301055:Describe brachyury expression in a series of extra-axial skeletal chordomas and in two soft tissue chordomas.,18466071:infer that the c.1013C>T substitution is pathogenic and represents the first report of an association between a missense mutation in the T gene and the occurrence of sporadic vertebral malformations in humans,18820665:br…	2427	3	0	1	No	hPGC & PGCLC	n/a	n/a	n/a	n/a	n/a	n/a	1.30231	3.54575	-0.407494	0.56429		1.41542	2.62259	T	1.30231	1.30231	0.859976	4.42486	4.4172	3.4342	3.17808	3.1607	2.08716	4.17129	3.58834	4.20927	4.14245	-0.407494	-1.98647	-1.54296	-1.54794	-0.381369	-0.29705	3.54575	8.60553	8.66886	8.5393	0.56429	1.36953
TAF1A	ENST00000350027	ENSG00000143498.17	protein_coding	15113842:This study identifies the first nuclear import sequence within the TBP-Associated Factor subunits of Selectivity Factor 1.,19246067:The authors demonstrate the interaction of both RNA polymerase I and III with hepatitis delta virus RNA, both in vitro and in human cells.,	1899	4	0	19	No	hPGC & PGCLC	0	20	0	n/a	n/a	Neither	2.64215	2.6194	2.75754	2.47734	2.42926	2.71585	2.98978	TAF1A	2.64215	2.64215	1.90966	5.86033	5.77113	6.2096	5.01744	5.75975	7.16692	6.2301	5.57971	5.45303	3.62645	2.75754	5.8432	5.07776	5.10977	5.20138	4.70074	2.6194	4.97424	4.49651	5.33252	2.47734	4.70446
TAF4B	ENST00000269142	ENSG00000141384.12	protein_coding	15601843:histone fold domain mediated interaction enhances the DNA binding activity of each of the TAF6-TAF9 and TAF4b-TAF12 pairs and of a histone-like octamer complex composed of the four TAFs,16088961:work suggests that pre-mRNA processing and post-translational modification represent two important regulatory steps for the gonad-specific functions of human TAF(II)105,18206971:TAF4b incorporati…	5245	4	0	12	No	hPGC & PGCLC	0	4	0	n/a	n/a	Neither	1.00308	0.761156	0.63285	0.870213	5.34393	2.88755	3.28652	TAF4B	1.00308	0.971646	1.00308	5.09628	5.42091	5.28326	5.84091	5.90876	5.58784	5.26115	5.47657	5.91393	6.03747	0.63285	3.50167	3.276	3.31757	2.96629	3.47382	0.761156	3.99226	4.2886	3.61889	0.870213	4.56427
TAS2R19	ENST00000390673	ENSG00000212124.2	protein_coding	n/a	1001	2	0	1	No	PGCLC	n/a	n/a	n/a	n/a	n/a	n/a	0.302312	3.76767	4.48678	4.2232	1.66185	1.92512	2.3829	TAS2R19	0.302312	0.302312	-0.33521	3.27633	0.302615	3.2265	2.32653	4.77101	-0.335545	3.61252	3.15558	3.09998	3.49962	4.48678	5.12415	4.77916	4.25335	4.65125	2.56564	3.76767	3.77144	2.48171	4.44135	4.2232	4.22742
TAS2R31	ENST00000390675	ENSG00000256436.1	protein_coding	15337684:Activation by denatonium and 6-nitrosaccharin.,15537898:hTAS2R43 and hTAS2R44 function as cognate bitter taste receptors and do not contribute to the sweet taste of saccharin and acesulfame K.,17702579:hT2R43 gene allele makes people more sensitive to the bitterness of an artificial sweetener, saccharin; in addition, a closely related gene's (hT2R44's) allele also makes people more sensi…	1020	2	0	1	Male	hPGC & PGCLC	n/a	n/a	n/a	n/a	n/a	n/a	1.27392	2.85322	3.85042	4.26627	1.07967	1.49295	2.40798	TAS2R31	1.27392	1.27392	-0.355561	1.83416	3.08284	2.19938	1.2994	3.11585	-0.362672	3.23747	2.47638	0.957379	1.2501	3.85042	4.26413	3.7951	4.34652	3.32867	3.65399	2.85322	2.91029	3.57006	1.65933	4.26627	4.3516
TBC1D32	ENST00000464622	ENSG00000146350.13	protein_coding	20159594:Studies in mouse and zebrafish implicate that TBC1D32 is involved in sonic hedgehog signaling. ,24285566:study identified 2 cases with a severe ciliopathy phenotype consistent with oro-facio-digital syndrome type IX; the autozygome of each index harbored a single truncating variant and the affected genes (SCLT1 and TBC1D32/C6orf170) have roles in centrosomal biology and ciliogenesis; fin…	5287	2	0	1	No	hPGC	n/a	14	n/a	n/a	n/a	n/a	0.79914	0.693648	0.93855	0.658897	6.73107	2.88651	2.42442	TBC1D32	0.79914	0.79914	0.707033	5.30995	4.29392	4.70324	4.36015	4.22505	4.50185	4.55391	3.73808	4.64239	4.25704	0.93855	4.6518	5.23463	5.01528	5.08781	4.73955	0.693648	3.66732	3.30309	3.95788	0.658897	3.48359
TBC1D7	ENST00000606370	ENSG00000145979.17	protein_coding	20095038:Immunohistochemistry of NSCLC tumor tissue suggested an association of TBC1D7 expression with poor prognosis for NSCLC patients; Treatment of lung cancer cells using siRNA against TBC1D7, suppressed its expression and inhibited cell growth.,22795129:TBC1D7 knockdown results in increased mTORC1 signaling.,23687350:Study suggests that disruption of TBC1D7 causes ID but without the other ty…	2595	5	0	26	No	hPGC & PGCLC	0	4	0	n/a	0	Neither	1.54751	1.27927	1.44942	1.40593	3.48267	2.49919	5.3813	TBC1D7	1.54751	1.54751	1.51548	5.6435	4.01578	4.08487	4.4914	4.89422	4.49962	4.49696	4.12921	4.11271	3.93268	1.44942	3.67186	4.11536	3.56495	3.65135	3.73567	1.27927	3.3197	3.60991	2.95602	1.40593	3.64838
TBX10	ENST00000335385	ENSG00000167800.9	protein_coding	n/a	1540	5	0	1	No	PGCLC	n/a	18	n/a	n/a	n/a	n/a	-0.53008	3.59726	0.109255	1.6602		2.68264	2.57431	TBX10	-0.53008	-0.840882	-0.53008	2.97677	-0.318874	-0.716913	-1.29496	-0.937942	1.85032	-0.816323	0.0746604	-0.221944	1.39271	0.109255	-1.33023	0.11328	0.108303	1.27487	-0.640807	3.59726	5.53978	5.25254	5.77922	1.6602	2.55671
TCEANC2	ENST00000234827	ENSG00000116205.12	protein_coding	n/a	4092	4	0	1	No	hPGC & PGCLC	n/a	8	0	n/a	1	CPTAC	0.945835	1.0969	1.08851	1.10921	5.75506	2.69007	3.31429	TCEANC2	0.945835	0.919039	0.945835	4.95921	4.46108	5.02296	4.07653	3.76071	3.99064	4.44623	4.02234	4.13636	3.87036	1.08851	4.96726	4.25799	4.37085	4.46491	4.03678	1.0969	4.48853	4.86538	3.97702	1.10921	4.5389
TCL1B	ENST00000464815	ENSG00000213231.12	protein_coding	20228224:subcellular localization of activated AKT is dependent on TCL1B expression in estrogen receptor- and progesterone receptor-expressing breast cancer,	1721	3	0	1	No	hPGC & PGCLC	n/a	10	n/a	n/a	n/a	n/a	4.11163	3.8704	0.350723	0.811388		1.27749	3.00104	TCL1B	4.11163	4.11163	4.05064	7.64934	8.10952	8.17534	7.07611	7.5456	8.40032	8.00064	8.70876	7.044	6.97116	0.350723	-1.49054	0.537926	1.26991	0.114558	1.19888	3.8704	6.66095	6.84965	6.44381	0.811388	1.3964
TCP11L2	ENST00000546625	ENSG00000166046.10	protein_coding	n/a	3192	2	0	3	Female	hPGC & PGCLC	0	20	0	n/a	0	Neither	0.91671	0.792101	1.59624	0.761657	5.33416	2.92755	3.20373	TCP11L2	0.91671	0.0589828	0.91671	0.188273	2.87752	1.55348	2.69791	4.68295	4.12072	3.45407	3.06752	4.03031	2.92614	1.59624	4.66264	3.89464	5.67882	5.38322	5.2384	0.792101	2.52839	1.68316	3.05784	0.761657	2.43121
TDRD12	ENST00000444215	ENSG00000173809.17	protein_coding	n/a	3906	3	0	1	No	hPGC & PGCLC	n/a	n/a	n/a	n/a	n/a	n/a	1.90896	0.897239	0.35507	0.320588	6.21464	1.14753	3.73907	TDRD12	1.90896	1.62703	1.90896	7.33999	6.35517	7.92901	8.20384	8.26812	7.46176	7.85772	7.45641	7.71258	8.20476	0.35507	-0.351061	0.577873	1.93547	2.57597	0.0164317	0.897239	3.50462	2.63293	4.04414	0.320588	1.25221
TDRD5	ENST00000444136	ENSG00000162782.15	protein_coding	n/a	3660	5	0	1	No	hPGC	1	4	n/a	n/a	n/a	Neither	1.24044	-0.566932	-0.0284081	0.60118	7.8853	1.99996	2.38921	TDRD5	1.24044	1.11982	1.24044	4.40593	4.66103	4.33795	5.35095	4.09855	5.3563	4.6352	4.53999	5.26385	5.30568	-0.0284081	-0.257213	-0.550671	0.85939	-0.974039	-0.304757	-0.566932	-2.07497	-1.97366	-2.18394	0.60118	2.20032
TEPP	ENST00000562915	ENSG00000159648.11	protein_coding	n/a	2357	1	0	1	No	PGCLC	0	0	n/a	n/a	n/a	Neither	0.452739	1.00871	1.03487	1.28334	6.10577	2.90826	2.58628	TEPP	0.452739	0.452739	-0.230481	2.21074	1.0671	2.66907	1.79146	1.90747	1.01391	1.73958	1.0456	1.16403	-0.543244	1.03487	3.22568	1.49926	2.19472	0.982781	3.0671	1.00871	2.37753	1.83116	2.77288	1.28334	3.02483
TET1	ENST00000373644	ENSG00000138336.8	protein_coding	12646957:demonstrated that TET1 is fused to MLL in a case of pediatric acute myeloid leukemia containing the t(10;11)(q22;q23),18163421:Significant association with late-onset Alzheimer's disease for 4 SNPs: rs1881747 near DKK1, rs2279420 in ANK3, rs2306402 in CTNNA3, and rs5030882 in CXXC6 in 1,160 cases and 1,389 controls.,19372391:findings show TET1 catalyzes conversion of 5-methylcytosine (5m…	9276	3	0	1	No	hPGC & PGCLC	n/a	n/a	n/a	n/a	n/a	n/a	0.89292	0.989092	0.753262	0.89111	4.05814	1.94546	4.22195	TET1	0.89292	0.876931	0.89292	8.93502	8.42594	8.4474	8.13441	8.67177	8.35175	8.53342	8.33154	8.30448	8.28272	0.753262	6.73473	6.6507	7.2431	7.12309	7.0928	0.989092	9.17481	8.99643	9.33355	0.89111	8.26594
THAP9	ENST00000302236	ENSG00000168152.12	protein_coding	23349291:results indicate that human THAP9 is an active DNA transposase that, although "domesticated," still retains the catalytic activity to mobilize P transposable elements across species,	3803	1	0	7	No	hPGC & PGCLC	0	20	1	n/a	n/a	CPTAC	1.42784	1.25501	1.02423	1.31811	5.44786	2.91804	2.75828	THAP9	1.42784	1.42784	1.40381	5.99449	5.73447	5.43009	5.60051	5.88197	5.33867	5.77429	5.72465	6.0437	5.61206	1.02423	3.45303	4.2685	4.38906	3.49423	3.57855	1.25501	4.7728	4.90179	4.63113	1.31811	5.01278
TICRR	ENST00000268138	ENSG00000140534.13	protein_coding	20080954:ticrr acts in association with TopBP1 and plays an essential role in preinitiation complex formation [ticrr = TopBP1-interacting, checkpoint, and replication regulator],20116089:Results indicate that Treslin and TopBP1 collaborate in the Cdk2-mediated loading of Cdc45 onto replication origins; treslin regulates a pivotal step in the initiation of DNA replication in vertebrates.,21646402:…	6749	4	0	8	No	hPGC & PGCLC	n/a	n/a	0	n/a	n/a	Neither	0.901415	0.939498	0.806036	1.05658	5.64866	2.82663	3.6632	TICRR	0.901415	0.882138	0.901415	5.95355	6.31425	6.07912	7.09293	6.28125	6.08365	6.17605	6.6224	6.58883	6.58469	0.806036	6.11923	5.45727	5.15149	5.52684	4.45627	0.939498	6.34067	6.32591	6.35529	1.05658	7.13084
TIGD6	ENST00000296736	ENSG00000164296.6	protein_coding	n/a	4004	1	0	14	Female	hPGC	n/a	14	n/a	n/a	n/a	n/a	0.660955	0.625983	0.744953	0.496178	3.64021	2.72749	3.22734	TIGD6	0.660955	0.462905	0.660955	2.27633	4.10997	1.99204	2.71885	1.85347	3.33688	3.87125	3.47751	2.92311	2.64646	0.744953	3.37872	2.94422	3.08734	2.70372	2.68112	0.625983	2.50644	3.02603	1.68646	0.496178	1.9867
VTI1A	ENST00000393077	ENSG00000151532.13	protein_coding	19138172:The present results suggest that a SNARE complex containing VAMP7 and Vti1a defines a novel traffic pathway to the cell surface in both neuronal and non-neuronal cells.,21892161:We found a colorectal carcinoma cell line harboring the fusion gene to be dependent on VTI1A-TCF7L2 for anchorage-independent growth using RNA interference-mediated knockdown.,23677696:Data indicate that depletio…	4123	4	0	32	No	hPGC & PGCLC	0	18	1	0	1	CPTAC	1.33419	1.29754	1.32541	1.18343	5.0461	2.96732	3.69791	VTI1A	1.33419	1.33419	1.28113	5.50086	5.99507	5.66322	5.55106	5.96772	5.80708	5.42112	5.57871	5.2821	5.52653	1.32541	5.34177	5.79055	5.12217	5.45402	5.53089	1.29754	5.34978	5.54798	5.11994	1.18343	4.87927
ZFP64	ENST00000216923	ENSG00000020256.19	protein_coding	n/a	3258	5	0	33	No	hPGC & PGCLC	n/a	0	1	n/a	n/a	CPTAC	1.32342	1.62585	1.57251	1.74083	4.76679	2.9725	3.76632	ZFP64	1.32342	1.11233	1.32342	6.50452	4.02633	5.13277	3.62399	4.00337	4.96191	5.45135	4.9936	4.31171	4.58963	1.57251	5.4529	4.71872	4.53504	5.4976	5.16078	1.62585	5.29702	5.56924	4.9612	1.74083	5.67161
TIRAP	ENST00000479770	ENSG00000150455.13	protein_coding	12083783:a role for TIRAP in mediating LPS-induced NF-kappaB activation and apoptosis in human endothelial cells,12565889:These results indicate the existence of another signal essential for I kappa B-zeta induction, which is specifically mediated by the Toll/interleukin-1 receptor (TIR) domain-mediated signaling pathway.,14630816:MyD88 and Mal/TIRAP are essential for LPS-induced I kappa B alpha …	2241	2	0	21	No	hPGC & PGCLC	n/a	1	n/a	n/a	n/a	n/a	1.08983	2.31895	2.06705	2.15486	2.30897	2.75996	3.48475	TIRAP	1.08983	1.08983	0.931154	5.68348	3.13991	2.44231	2.68739	2.60831	2.08672	2.44982	2.3408	3.52225	2.92188	2.06705	5.52944	4.45471	3.42507	4.71094	4.24425	2.31895	5.19677	5.00083	5.36925	2.15486	4.82905
TM4SF19	ENST00000446879	ENSG00000145107.15	protein_coding	n/a	1576	5	0	1	No	hPGC & PGCLC	n/a	n/a	n/a	n/a	n/a	n/a	1.24982	1.28576	2.2426	1.51403		1.67392	2.64992	TM4SF19	1.24982	1.24982	0.844897	2.42886	1.96972	2.83471	2.91963	3.61368	1.33156	3.39827	2.62629	2.83218	2.73788	2.2426	3.16	3.47226	3.5344	3.41146	3.96971	1.28576	2.02635	1.82688	2.20156	1.51403	2.38612
TMEM108	ENST00000515826	ENSG00000144868.13	protein_coding	n/a	4829	1	0	5	Female	hPGC	0	12	n/a	n/a	n/a	Neither	0.629649	0.539504	0.653671	0.662558	4.713	2.86846	3.50417	TMEM108	0.629649	0.43771	0.629649	3.39836	3.07673	3.12615	3.61084	2.1137	3.52346	4.55725	3.04058	3.45119	3.99184	0.653671	2.80234	3.04945	2.5039	2.98363	3.97719	0.539504	2.60527	2.87439	2.27416	0.662558	3.19949
TMEM169	ENST00000454545	ENSG00000163449.10	protein_coding	n/a	3456	1	0	4	Female	hPGC & PGCLC	0	5	n/a	n/a	n/a	Neither	0.516112	0.763281	0.661166	0.877516	1.68843	2.83182	3.14734	TMEM169	0.516112	0.375007	0.516112	1.29602	2.32231	2.97489	4.07803	2.53974	1.78368	2.77239	2.60893	2.69935	3.57703	0.661166	1.89592	3.07639	2.26406	2.35663	1.19302	0.763281	2.6379	1.27901	3.32506	0.877516	3.0327
TMEM217	ENST00000357219	ENSG00000172738.11	protein_coding	n/a	1463	2	0	1	No	hPGC & PGCLC	n/a	n/a	n/a	n/a	n/a	n/a	1.14765	1.885	1.40359	2.54105	5.69823	1.98029	2.54122	TMEM217	1.14765	1.14765	0.859657	2.05077	3.34009	1.67902	2.23847	3.65962	2.11697	1.25768	2.95602	2.85206	3.05167	1.40359	2.0657	1.50921	2.1823	2.15623	2.24055	1.885	2.75775	2.67118	2.83941	2.54105	3.71755
TMEM221	ENST00000341130	ENSG00000188051.6	protein_coding	n/a	1927	1	0	4	No	PGCLC	0	0	n/a	n/a	n/a	Neither	-0.654576	1.0954	1.56602	0.361984		2.93099	2.87634	TMEM221	-0.654576	-0.654576	-0.801957	-0.668585	-0.6423	1.76702	0.703544	-1.26137	-1.28046	-1.13975	-1.24877	-1.54537	0.747351	1.56602	2.34635	3.11178	2.9548	2.95145	3.4952	1.0954	2.11084	3.03929	-1.25845	0.361984	0.697543
TMEM241	ENST00000473688	ENSG00000134490.13	protein_coding	n/a	2927	5	0	15	No	hPGC & PGCLC	n/a	0	n/a	n/a	n/a	n/a	1.45574	1.51751	1.5915	1.72524	1.74374	2.60437	3.8952	TMEM241	1.45574	1.04212	1.45574	3.05028	4.39849	4.23924	4.66119	4.595	4.89783	5.54259	4.59111	4.26095	4.50184	1.5915	4.38714	5.08161	4.2262	4.70593	4.73648	1.51751	4.44175	4.18165	4.66204	1.72524	5.04978
AURKA	ENST00000395909	ENSG00000087586.17	protein_coding	11790771:Cell-cycle-dependent regulation of human aurora A transcription is mediated by periodic repression of E4TF1,11847097:overexpression shows tetraploidization as a mjor route to centrosome amplification in p53-/- cells,12177045:Aurora-A binds to TPX2, a prominent component of the spindle apparatus,12198151:The suppression of STK15 oncogenic activity by p53 might be explained by the finding …	2536	4	0	30	No	hPGC & PGCLC	0	9	n/a	1	1	CPTAC	2.61068	2.84522	2.47903	3.16734	6.75261	2.98696	5.38344	AURKA	2.61068	2.14001	2.61068	5.42707	7.04365	7.04324	7.52069	6.40313	7.99223	7.49748	7.87467	6.62067	6.64117	2.47903	6.56853	6.35944	6.25286	6.49776	5.54646	2.84522	7.21548	7.29034	7.13651	3.16734	8.03237
KNOP1	ENST00000219837	ENSG00000103550.13	protein_coding	n/a	4781	5	0	32	No	hPGC & PGCLC	0	2	1	1	1	CPTAC	1.25674	1.4627	1.20034	1.53552	3.53461	2.9881	3.70877	KNOP1	1.25674	1.17417	1.25674	6.57888	6.57813	5.96159	5.61369	5.89935	6.0085	6.48003	6.46542	6.4198	6.13684	1.20034	6.01553	5.84959	5.74071	5.83525	5.09113	1.4627	6.99318	6.72834	7.21686	1.53552	7.34134
TMLHE	ENST00000334398	ENSG00000185973.10	protein_coding	15754339:C-terminal region of trimethyllysine hydroxylase, epsilon contains the main determinants for its enzymatic activity including a key H389 residue,17408883:By 5' and 3' RACE, we identified and mapped two alternative 5' TMLH first exons and seven alternative 3'-splice variants.,21865298:Use of array CGH to detect exonic copy number variants throughout the genome in autism families detects a…	2824	2	0	30	Female	hPGC & PGCLC	0	15	0	1	0	CPTAC	1.0463	1.77096	2.12214	1.57952	1.15451	2.97271	3.53735	TMLHE	1.0463	-0.432	1.0463	-1.21997	3.39128	4.05213	3.71288	2.8311	4.14544	4.35326	2.95474	4.09307	4.97733	2.12214	6.3572	5.65632	5.80335	6.1005	5.94382	1.77096	5.0012	4.33118	5.45695	1.57952	4.46056
TMPPE	ENST00000342462	ENSG00000188167.8	protein_coding	n/a	3960	2	0	1	No	hPGC & PGCLC	0	20	n/a	0	n/a	Neither	1.23445	1.3401	1.24257	1.26474	2.56095	1.53238	3.5394	TMPPE	1.23445	1.23445	1.12023	6.15025	4.88841	4.94288	5.00781	4.92831	4.61113	5.20481	4.79955	4.81637	4.43613	1.24257	4.815	4.97953	5.20516	5.07218	4.40601	1.3401	5.30679	5.29639	5.31711	1.26474	5.00837
TMSB4Y	ENST00000284856	ENSG00000154620.5	protein_coding	15557202:TMSB4Y has been found to encode a novel HLA-A*3303-restricted minor histocompatibility H-Y antigen, revealed during cytotoxicity assays of T cell lines from a female-to-male hemopoietic stem cell transplantation patient.,19369144:T beta 4 is a key activator of NK cell cytotoxicity.,	1667	2	0	1	No	PGCLC	n/a	n/a	0	n/a	n/a	Neither	-0.631233	2.64476	1.36023	-0.934378		2.19597	2.72729	TMSB4Y	-0.631233	-0.631233	-0.801601	1.12548	-0.433197	0.168763	0.175681	-1.05227	-1.07136	-0.930647	-0.0396634	-1.33627	-1.04355	1.36023	1.55545	4.28436	-1.00602	-0.839449	-0.75513	2.64476	4.40882	3.80479	4.83329	-0.934378	-1.55761
TNFSF4	ENST00000281834	ENSG00000117586.10	protein_coding	12624783:Expression of CD134 and CD134 ligand in lesional and nonlesional psoriatic skin.,12798307:combined use of a vector driving the expression of OX40L with three other costimulatory molecules (B7-1, ICAM-1, and LFA-3) both enhances initial activation and then further potentiates sustained activation of nai;ve and effector T cells.,15034038:An OX40L-dependent mechanism is demonstrated in plas…	3467	1	1	5	No	PGCLC	0	10	n/a	n/a	n/a	Neither	-0.60822	1.2316	0.937752	0.626074	2.56413	2.33569	3.38392	TNFSF4	-0.60822	-0.60822	-0.613727	-1.51592	0.0953313	-1.88767	-0.143787	-2.1087	-2.12779	-1.98708	-2.0961	-0.392702	-2.09998	0.937752	2.54341	2.52749	3.4294	4.01101	3.18844	1.2316	4.26995	2.80494	4.98168	0.626074	2.1706
TRAIP	ENST00000331456	ENSG00000183763.8	protein_coding	14676304:CYLD interacts with TRIP and regulates negatively nuclear factor kappaB activation by tumor necrosis factor.,19151749:The overexpression of TRIP sensitizes cells to TNF-induced apoptosis, an effect that can be reversed by the coexpression of Syk.,21068752:The TRAF-interacting protein (TRIP) is a regulator of keratinocyte proliferation.,24553286:observed enhanced ubiquitylation of Poleta …	2011	4	0	18	No	hPGC & PGCLC	0	20	n/a	n/a	n/a	Neither	2.16474	2.95805	1.73896	2.31489	3.73054	2.65587	3.96682	TRAIP	2.16474	1.78607	2.16474	3.59179	5.80394	5.49802	4.81191	4.3495	4.96176	4.35328	5.11594	4.65986	5.3005	1.73896	4.55158	3.31326	3.04525	2.79678	2.97421	2.95805	5.94864	5.91264	5.98377	2.31489	4.65525
TRIM59	ENST00000543469	ENSG00000213186.7	protein_coding	12095697:PMID:12095697 pertains to mouse Mrf1 gene which appears to be the homolog of human TSBF1.,22588174:These findings indicate that TRIM59 may serve as a multifunctional regulator for innate immune signaling pathways.,25046164:TRIM59 interacts with P53, promoting its ubiquitination and degradation, and TRIM59 might promote gastric carcinogenesis via this mechanism.,26599082:we knocked down T…	4612	4	0	8	No	hPGC & PGCLC	n/a	13	1	n/a	1	CPTAC	1.53007	1.5924	1.23247	1.48647	6.26585	2.76152	3.27626	TRIM59	1.53007	1.4255	1.53007	7.28183	6.5744	7.57714	7.96493	7.95127	7.5239	7.16346	7.49361	7.05668	7.27131	1.23247	6.18007	6.01866	5.45065	5.64661	4.69559	1.5924	7.34413	7.4275	7.25565	1.48647	6.85559
TRIM60	ENST00000512596	ENSG00000176979.12	protein_coding	n/a	1885	3	0	1	Female	hPGC	0	3	n/a	n/a	n/a	Neither	1.53424	-0.0350909	-0.45776	-0.611938	2.16875	0.0205814	2.60648	TRIM60	1.53424	-0.121791	1.53424	3.94817	2.84892	3.45088	4.1683	-0.229576	4.07326	2.89204	4.89155	3.48642	4.68603	-0.45776	-1.62186	-1.17835	-1.18333	-1.01676	0.0675592	-0.0350909	-0.0661463	0.568584	-1.22666	-0.611938	-1.1535
TRIM71	ENST00000383763	ENSG00000206557.5	protein_coding	17890240:Repression of human TRIM71 and the zebrafish lin-41 ortholog was abolished when predicted let-7 target sites were mutated. Regulation of TRIM71 expression by let-7 seems to have been evolutionarily conserved.,22735451:Trim71 cooperates with microRNAs to repress Cdkn1a expression and promote embryonic stem cell proliferation,23097274:The stem cell E3-ligase Lin-41 promotes liver cancer pr…	8681	3	0	2	No	hPGC & PGCLC	n/a	18	n/a	n/a	n/a	n/a	0.938561	1.08865	0.244555	1.18966	5.22934	0.929191	5.49767	TRIM71	0.938561	0.938561	0.930364	9.17253	8.14765	8.67347	9.02229	8.53471	8.07649	8.72869	8.88008	8.69913	8.49135	0.244555	-0.0178037	1.52524	2.54411	1.77994	3.11219	1.08865	9.45058	9.3561	9.53925	1.18966	10.3274
TRIML2	ENST00000512729	ENSG00000179046.8	protein_coding	25256710:Data indicate that TRIML2 is part of a feed-forward loop that activates p53 in cells expressing the R72 variant, particularly after prolonged stress.,	1632	3	0	1	No	hPGC & PGCLC	n/a	19	n/a	n/a	n/a	n/a	4.52043	5.47006	-0.178185	4.34548	3.86724	0.474756	4.95566	TRIML2	4.52043	4.08773	4.52043	8.74606	8.74716	8.58955	6.67118	7.69259	8.651	8.41285	8.30836	7.37734	7.41333	-0.178185	-0.413938	-0.970431	-0.975408	0.776126	-0.724517	5.47006	8.92714	8.82454	9.02292	4.34548	7.09182
TRIP13	ENST00000166345	ENSG00000071539.13	protein_coding	25012665:suggest that premature mitotic checkpoint silencing triggered by TRIP13 overexpression may promote cancer development,25078033:TRIP13 promotes error-prone non-homologous end joining and induces chemoresistance in head and neck cancer.,25092294:propose that TRIP13 plays centrally important roles in the sequence of events leading to MCC disassembly and checkpoint inactivation,26324890:the …	2659	4	0	24	No	hPGC & PGCLC	0	1	1	1	1	CPTAC	2.27239	2.34085	1.57083	2.51605	6.82516	2.80626	4.86195	TRIP13	2.27239	2.27239	2.27151	6.1978	6.15056	6.35311	6.97778	6.04229	7.49103	6.83035	6.48146	6.03995	6.52123	1.57083	4.49653	4.23222	4.42887	4.15935	3.27168	2.34085	6.22433	6.18774	6.26001	2.51605	6.69017
TRMT10A	ENST00000273962	ENSG00000145331.13	protein_coding	24204302:This is the first study describing the impact of TRMT10A deficiency in mammals, highlighting a role in the pathogenesis of microcephaly and early onset diabetes.,25053765:TRMT10A dysfunction is associated with abnormalities in glucose homeostasis, short stature and microcephaly.,	3686	2	0	11	No	hPGC & PGCLC	n/a	4	1	1	1	CPTAC	1.25849	1.0312	0.949348	0.647057	3.99164	2.35385	2.57977	TRMT10A	1.25849	1.05302	1.25849	4.68112	3.88143	5.53966	5.11834	5.37279	4.83912	4.6388	4.88162	5.03463	5.90968	0.949348	3.80296	3.13956	3.49303	3.14503	3.77249	1.0312	3.80101	3.94687	3.63874	0.647057	2.38505
TSACC	ENST00000368255	ENSG00000163467.11	protein_coding	n/a	747	3	0	1	No	hPGC & PGCLC	n/a	n/a	n/a	n/a	n/a	n/a	7.06256	3.70447	5.88354	6.60633		1.14639	3.12284	TSACC	7.06256	7.06256	6.80778	6.02052	6.01028	6.15973	5.91872	5.27573	7.17418	5.08541	6.09569	6.31366	6.1369	5.88354	4.99892	4.61646	5.10625	2.31862	3.2103	3.70447	2.76724	2.31901	3.10872	6.60633	4.93493
TSSK4	ENST00000554420	ENSG00000139908.14	protein_coding	18390560:association of some single nucleotide polymorphisms in TSSK4 with male infertility.,25877358:TSSK4 was able to induce cell apoptosis in vitro depending on its kinase activity, which leads to abnormal testes weight and apoptosis, shedding light on its function in the process of spermatogenesis and/or spermiogenesis,	1391	2	0	1	No	hPGC & PGCLC	0	0	n/a	n/a	n/a	Neither	1.54555	2.57886	2.68359	3.19518	4.93672	2.56656	4.14562	TSSK4	1.54555	1.54555	0.875331	7.32521	2.14986	2.75182	2.85185	3.73243	3.18977	3.50041	4.17566	3.01233	1.21759	2.68359	3.51702	3.71952	4.34257	2.88111	3.82793	2.57886	3.58719	3.42206	3.73534	3.19518	4.44449
TTC26	ENST00000464848	ENSG00000105948.13	protein_coding	24596149:TTC26 is an intraflagellar transport protein required for transport of motility-related proteins into flagella.,	4281	1	0	20	No	hPGC & PGCLC	0	0	0	n/a	0	Neither	1.06381	0.952189	1.1211	0.877859	5.81431	2.94507	3.37807	TTC26	1.06381	0.948953	1.06381	4.06247	4.49151	4.29992	4.68124	5.19437	4.7774	4.55415	5.02591	4.77877	4.73531	1.1211	5.33941	4.80819	4.82311	4.55474	4.24173	0.952189	4.07632	3.52816	4.4726	0.877859	3.75812
TTF2	ENST00000369466	ENSG00000116830.11	protein_coding	12927788:hLodestar/HuF2 interacts with CDC5L and is involved in pre-mRNA splicing,15125840:TTF2 is the only ATP-dependent termination activity associated with Pol II transcription elongation complexes, is largely unaffected by template position, and is impervious to the phosphorylation state of the polymerase.,15467445:Importantly, the mitotic phenotype seen with TTF2-siRNA is rescued by expressi…	9439	4	0	20	No	hPGC	0	20	1	n/a	1	CPTAC	0.558612	0.640618	0.458475	0.723885	4.50125	2.86915	4.17063	TTF2	0.558612	0.516152	0.558612	6.1838	5.50421	4.87195	5.3608	5.67517	5.9151	5.33284	5.27274	5.56962	5.31616	0.458475	4.72649	4.75496	3.88492	4.47935	3.29808	0.640618	6.04679	6.09209	6.00002	0.723885	6.83275
TTK	ENST00000509894	ENSG00000112742.9	protein_coding	11927556:human Mps1(TTK kinase) is essential for the establishment and/or maintenance of the spindle assembly checkpoint, but dispensable for centrosome duplication.,12686615:is required by cells to arrest in mitosis in response to spindle defects and kinetochore defects resulting from the loss of the kinesin-like protein,14657364:is required for centrosome duplication and for the normal progress…	3703	4	0	20	No	hPGC & PGCLC	0	20	n/a	n/a	1	CPTAC	1.66381	1.79438	1.14368	1.75776	7.05724	2.62708	4.48173	TTK	1.66381	1.56059	1.66381	6.54389	5.7904	5.77887	7.43505	6.35471	7.05565	6.16109	6.27242	6.30671	6.91092	1.14368	4.87974	4.22256	4.33439	4.46854	1.90078	1.79438	6.6446	6.38018	6.86799	1.75776	6.50898
TVP23A	ENST00000573360	ENSG00000166676.14	protein_coding	n/a	3669	1	0	1	Female	hPGC & PGCLC	n/a	20	n/a	n/a	n/a	n/a	0.806878	1.31721	1.61428	1.06848	1.44309	2.70255	2.60228	TVP23A	0.806878	0.329719	0.806878	1.20974	2.33556	4.22045	4.42987	3.53752	2.96043	4.30626	3.57709	3.71542	4.61274	1.61428	5.80102	5.97976	6.0653	5.68775	6.04337	1.31721	4.83285	4.75072	4.91055	1.06848	3.92027
UFSP1	ENST00000388761	ENSG00000176125.4	protein_coding	n/a	993	5	0	19	No	PGCLC	0	20	0	n/a	0	Neither	-0.18455	1.47059	2.68705	2.00508		2.31664	3.81053	UFSP1	-0.18455	-0.666559	-0.18455	0.287906	1.89915	2.50111	-0.661893	0.695123	1.67603	-0.183258	1.29269	0.41112	1.2888	2.68705	2.8878	3.33131	2.91129	1.4929	1.99226	1.47059	1.4603	2.23025	-0.301963	2.00508	1.99105
UHRF1	ENST00000592666	ENSG00000276043.4	protein_coding	12838312:ICBP90 expression altered in cancer cell lines and upregulated by E2F-1 overexpression, with efficiency depending on cancer status of cell line,15033738:Apoptosis is dependent upon ICBP90 expression downregulation and ICBP90 exhibits anti-apoptotic properties.,15361834:ICBP90 is involved in cell proliferation by way of methylation-mediated regulation of certain genes.,15964557:ICBP90 dow…	4291	4	0	22	Female	hPGC & PGCLC	n/a	2	1	1	1	CPTAC	0.597666	1.42374	1.24679	1.3004	1.53829	2.42009	4.91211	UHRF1	0.597666	-0.0556001	0.597666	-0.23858	3.15694	3.55959	2.98155	2.10724	2.56458	3.29026	3.61864	3.20656	3.29283	1.24679	6.30513	5.70099	4.54878	5.14522	3.81155	1.42374	6.10926	6.04005	6.1753	1.3004	5.58004
ULBP3	ENST00000367339	ENSG00000131019.10	protein_coding	11777960:ULBP3 binds to the NGK2D receptor and activates multiple signaling pathways in primary natural killer cells.,15051759:ULBPs and MICA are expressed in lipid rafts at the cell surface of NK and T cells.,18394338:As NKG2D ligand, ULBP3 are expressed on immature and mature dendritic cells and plays an important role in the cytotoxic effect of NK cells against iDC.,19798433:Vpr specifically i…	983	5	1	5	No	PGCLC	0	0	n/a	n/a	1	CPTAC	0.307739	1.5004	5.44229	2.84118		1.59801	2.82466	ULBP3	0.307739	0.307739	-0.171573	0.302508	1.32879	3.51572	2.35271	0.709725	1.69063	-0.168656	0.722327	0.425723	3.80591	5.44229	5.97565	5.86947	5.24782	4.82943	4.00686	1.5004	1.4749	2.24485	-0.28736	2.84118	2.79288
UMODL1	ENST00000400424	ENSG00000177398.18	protein_coding	15194491:Data report the isolation of a novel gene, designated UMODL1, similar to uromodulin (UMOD)/Tamm-Horsfall glycoprotein, on human chromosome 21q22.3.,18535602:result suggests that rs283971 is located in the frequent recombinant region on the UMODL1, and that this region might play a critical role in disease susceptibility to high myopia.,22857148:It was shown that common UMODL1 polymorphis…	5493	2	1	1	No	PGCLC	n/a	1	n/a	n/a	n/a	n/a	0.479623	0.885705	-0.382269	-0.59675	3.54993	0.814602	2.31593	UMODL1	0.479623	0.149313	0.479623	0.820177	3.72911	4.28131	3.44023	4.30421	2.63457	3.6158	3.82496	4.40282	3.25848	-0.382269	-1.57993	-2.72138	-2.72636	-2.55979	-1.47547	0.885705	4.86518	4.32323	5.25821	-0.59675	-3.27795
URB2	ENST00000258243	ENSG00000135763.9	protein_coding	n/a	5603	5	0	28	No	hPGC & PGCLC	n/a	18	1	1	1	CPTAC	1.03916	0.85323	0.715684	1.14609	6.18189	2.69172	3.82261	URB2	1.03916	0.961576	1.03916	6.55644	5.38771	6.10281	6.25116	5.53418	6.17688	6.10504	5.82242	5.95371	5.98887	0.715684	4.45755	4.48842	3.28943	3.34234	4.01949	0.85323	4.78065	4.91183	4.63633	1.14609	6.42155
USP37	ENST00000258399	ENSG00000135913.10	protein_coding	21596315:The deubiquitinase USP37 binds CDH1 and removes degradative polyubiquitin from cyclin A. USP37 was induced by E2F factors in G1, peaked at G1/S, and was degraded in late mitosis. Phosphorylation of USP37 by CDK2 stimulated its full activity.,22665064:USP37 links REST to the control of p27 stability and cell proliferation.,23027877:Skp1-Cul1-F-box ubiquitin ligase (SCF(betaTrCP))-mediated…	8006	2	0	2	No	hPGC & PGCLC	0	4	0	n/a	n/a	Neither	0.70185	0.770479	0.735239	0.784465	8.25183	2.24214	3.28361	USP37	0.70185	0.631759	0.70185	6.84084	5.05786	6.37864	6.18953	6.32596	5.61901	6.18274	5.66229	6.34242	6.37035	0.735239	6.4765	6.09707	5.36678	5.72645	5.46082	0.770479	6.16845	6.12111	6.2143	0.784465	6.28043
USP51	ENST00000500968	ENSG00000247746.4	protein_coding	27083998:USP51 is the deubiquitylating enzyme for H2AK13,15ub and regulates DNA damage response,	4405	1	0	11	No	hPGC & PGCLC	0	20	n/a	n/a	n/a	Neither	0.699662	1.09277	1.14769	0.847099	2.82178	2.29474	3.56559	USP51	0.699662	0.589798	0.699662	2.59806	3.9198	2.9368	3.90308	3.40383	4.22719	3.22205	3.08201	4.11983	4.06236	1.14769	5.54158	4.9458	5.08394	4.86719	4.68847	1.09277	4.81367	5.36637	3.90631	0.847099	3.73147
UTF1	ENST00000304477	ENSG00000171794.3	protein_coding	18281244:The expression pattern indicated that UTF-1 plays a possible role in spermatogonial self-renewal,18983962:enhances reprogramming efficiency of pluripotent stem cells generation induced from human adult fibroblasts,19393592:Human UTF1 is a tightly DNA-associated protein with transcriptional repressor activity.,20218897:Single SNPs did not alter the chromatin association and mobility of hU…	1155	3	0	1	No	hPGC & PGCLC	n/a	n/a	n/a	n/a	n/a	n/a	5.22821	6.07268	2.86274	3.13224		0.589254	5.6956	UTF1	5.22821	4.92172	5.22821	5.68459	7.20469	7.78559	6.16447	6.17754	6.52409	6.97375	7.55039	6.03858	6.254	2.86274	2.66977	3.11328	3.77127	3.27487	3.47467	6.07268	7.01394	6.79882	7.20111	3.13224	3.61773
VASH2	ENST00000366968	ENSG00000143494.15	protein_coding	22438034:vasohibin-1 and vasohibin-2 mRNA are expressed in gastric cancer cells and in tumor-associated macrophages (TAMs), and their expressions are altered by hypoxia.,22614011:VASH2 contributes to the angiogenesis in hepatocellular carcinoma via an Small vasohibin binding protein-mediated paracrine mechanism.,22826464:VASH2 expressed in serous ovarian carcinoma cells promoted tumor growth and …	4215	3	0	2	Female	hPGC & PGCLC	n/a	n/a	n/a	n/a	n/a	n/a	0.699387	1.43946	1.21528	1.66895	3.8094	1.73373	2.82952	VASH2	0.699387	0.317889	0.699387	4.54209	1.39845	1.63784	1.3399	2.60946	2.94792	3.51243	3.11391	3.32545	3.64054	1.21528	5.13006	4.8505	5.15555	5.03173	5.39041	1.43946	6.06732	5.73554	6.33688	1.66895	7.03461
VRTN	ENST00000256362	ENSG00000133980.4	protein_coding	n/a	3464	3	0	1	No	hPGC & PGCLC	n/a	19	n/a	n/a	n/a	n/a	1.54991	2.09887	0.0198969	2.22067	1.60258	0.232293	4.76868	VRTN	1.54991	1.35679	1.54991	7.08152	6.35711	7.47333	5.61235	4.6999	6.15886	5.72841	5.78779	6.26676	5.36887	0.0198969	-1.49974	-0.471266	-1.06121	-1.89463	1.77465	2.09887	7.2705	7.45004	7.06539	2.22067	7.6924
LIN54	ENST00000340417	ENSG00000189308.10	protein_coding	19725879:the cysteine-rich CXC domain of LIN54 is a novel DNA-binding domain that binds to the cdc2 promoter in a sequence-specific manner,22895175:LIN54 harboring a mutation in CHC domain is localized to the cytoplasm and inhibits cell cycle progression.,	6114	2	0	31	No	hPGC & PGCLC	0	11	1	n/a	0	CPTAC	0.82903	0.851217	0.804265	0.737559	6.50575	2.99157	3.51647	LIN54	0.82903	0.82903	0.784403	6.6372	5.29927	5.06869	5.23156	5.40826	5.35756	5.02738	4.83367	5.16825	4.79584	0.804265	5.30264	4.77515	4.79154	4.8856	4.75371	0.851217	5.20434	5.15643	5.25071	0.737559	4.50944
WDHD1	ENST00000360586	ENSG00000198554.11	protein_coding	17761813:Mcm10 is required for chromatin loading of And-1.,19439411:AND-1 coordinates multiple cellular events in S phase and G2 phase.,19805216:Assembly of the Cdc45-Mcm2-7-GINS complex requires the Ctf4/And-1, RecQL4, and Mcm10 proteins.,20089864:in human cells, hCtf4 plays an essential role in DNA replication and its ability to stimulate the replicative DNA polymerases may contribute to this e…	5970	4	0	19	No	hPGC & PGCLC	0	17	1	1	1	CPTAC	1.39026	1.59157	0.944698	1.38703	5.56525	2.09257	5.36202	WDHD1	1.39026	1.39026	1.17762	8.92102	8.78905	8.29983	9.3986	9.12337	8.25872	8.58698	8.86469	7.75177	7.03036	0.944698	6.06812	5.92003	5.42497	5.48498	5.08387	1.59157	9.50165	9.43485	9.5655	1.38703	8.2806
WDPCP	ENST00000409120	ENSG00000143951.15	protein_coding	20671153:study linked mutations in Fritz to Bardet-Biedl and Meckel-Gruber syndromes, a notable link given that other genes mutated in these syndromes also influence collective cell movement and ciliogenesis,	5396	2	0	1	No	hPGC	0	9	n/a	n/a	n/a	Neither	0.667303	0.439271	0.714473	0.445626	4.88846	1.77793	2.35254	WDPCP	0.667303	0.667303	0.645523	3.60077	4.04209	3.62387	3.65097	4.32991	3.86336	3.48324	3.56948	3.49266	4.43174	0.714473	3.87204	4.25852	3.9287	3.3728	3.69998	0.439271	2.37031	2.78822	1.77957	0.445626	2.4046
WDR31	ENST00000374193	ENSG00000148225.15	protein_coding	n/a	4867	1	0	4	No	hPGC	0	6	n/a	n/a	n/a	Neither	0.666256	0.555805	0.790058	0.692851	4.71391	2.70401	2.67608	WDR31	0.666256	0.666256	0.639159	3.24267	3.66488	3.87091	4.15346	3.75951	3.11078	3.38156	3.48065	3.36588	4.7053	0.790058	3.73759	4.1811	3.51429	3.8627	3.84884	0.555805	2.7051	2.82461	2.5748	0.692851	3.37211
WDR62	ENST00000587391	ENSG00000075702.16	protein_coding	19910486:JNK and WDR62 may regulate the dynamic interplay between polysomes stress granule and processing bodies, thereby mediating mRNA fate after stress.,20729831:Study demonstrates the use of whole-exome sequencing to identify recessive mutations in WD repeat domain 62 (WDR62) as the cause of a wide spectrum of severe cerebral cortical malformations including microcephaly.,20890278:The diverse…	5941	4	0	13	No	hPGC & PGCLC	1	0	n/a	n/a	1	CPTAC	0.858489	0.858996	0.537799	0.768626	8.89689	2.48589	4.17033	WDR62	0.858489	0.770481	0.858489	4.57743	6.0865	5.91274	5.99567	5.8422	5.60694	5.99745	5.63864	5.50271	5.10028	0.537799	4.0074	3.48743	2.74549	2.53655	2.58134	0.858996	5.1033	5.17297	5.03009	0.768626	4.5664
WDR76	ENST00000263795	ENSG00000092470.11	protein_coding	12860291:To examine the proposition that FLJ12973 is involved in colorectal cancer we analysed 31 tumours for sequence variation. No missense changes or pathogenic mutations--truncating or splice site--were detected in any of the tumours.,	3965	4	0	23	No	hPGC & PGCLC	n/a	5	n/a	n/a	1	CPTAC	1.36462	1.47613	1.24043	1.5865	4.48339	2.90657	4.61406	WDR76	1.36462	1.15071	1.36462	5.81401	5.17472	4.56255	6.65353	6.95976	5.66157	5.8961	5.41071	5.80598	6.7092	1.24043	6.10304	4.91881	4.2985	4.19589	3.82769	1.47613	5.85285	5.71176	5.98135	1.5865	6.29045
WDR78	ENST00000491297	ENSG00000152763.16	protein_coding	n/a	4192	1	0	1	Female	hPGC	n/a	n/a	0	n/a	n/a	Neither	0.51372	0.288078	0.848191	0.566768	6.41318	2.33634	2.32533	WDR78	0.51372	0.404544	0.51372	2.60245	1.69585	3.48223	3.04169	2.78727	2.68572	2.82643	2.15351	2.9772	2.38096	0.848191	3.10771	4.04361	3.44495	3.15209	3.79713	0.288078	1.20762	1.53099	0.790189	0.566768	2.37589
WNK3	ENST00000354646	ENSG00000196632.10	protein_coding	15194194:WNK3 lies within the critical linkage interval for several human monogenic disorders, including X-linked mental retardation. The function of mammalian WNK3 kinase remains to be investigated.,16501604:WNK3 is involved in promoting cell survival by a mechanism at the level of procaspase-3 activation.,17975670:Results report that WNK3, another member of the WNK kinase family expressed by di…	11317	1	0	2	No	hPGC	0	1	n/a	n/a	n/a	Neither	0.508557	0.549308	0.510344	0.563104	8.17029	2.60936	2.34867	WNK3	0.508557	0.506695	0.508557	6.54388	5.86163	5.73427	5.98237	6.58545	6.10946	5.75534	6.33544	6.9104	6.94064	0.510344	5.67645	5.90998	5.74454	5.89124	5.63399	0.549308	6.21652	6.1426	6.28683	0.563104	6.37264
WNT7A	ENST00000285018	ENSG00000154764.5	protein_coding	12893825:WNT7a gene expression is regulated by TGF-beta1 through the intracellular beta-catenin-TCF pathway,12937339:provides support that E-cadherin induction by WNT/beta-catenin signaling is an evolutionarily conserved pathway operative in lung cancer cells and that loss of expression may be important in lung cancer development or progression,14550385:WNT7A mutations are an unlikely cause of Mu…	4037	5	1	4	No	PGCLC	1	3	n/a	n/a	1	CPTAC	-0.546613	0.940408	-0.300299	-0.373938	2.30919	2.31644	3.83534	WNT7A	-0.546613	-0.665175	-0.546613	0.84945	-0.124264	-0.107266	-2.68531	-1.3283	-0.347387	-2.20668	-0.73073	-0.290369	0.00235249	-0.300299	-2.72058	-0.692111	-2.28205	-0.530516	-1.03116	0.940408	3.79643	3.20683	4.21378	-0.373938	-1.50959
XCL1	ENST00000367818	ENSG00000143184.4	protein_coding	11889129:NMR spectra of human lymphotactin (hLtn), obtained under various solution conditions, have revealed that the protein undergoes a major conformational rearrangement dependent on temperature and salt concentration.,12053063:lymphotactin, as well as MCP-1, may contribute to leukocyte infiltration and disease progression in IgA nephropathy.,12393716:Lymphotactin, (MIP)-1alpha, and MIP-1beta …	1364	5	0	2	No	hPGC & PGCLC	0	2	n/a	n/a	n/a	Neither	1.05658	1.04521	-0.514081	0.0409485		2.68752	2.89791	XCL1	1.05658	1.05658	0.91339	1.82993	1.44118	3.6281	1.46509	2.55907	1.53998	2.16612	2.57168	3.7605	1.24586	-0.514081	-1.15514	-0.711633	-0.71661	-0.550039	-0.46572	1.04521	1.42567	2.2577	-0.759941	0.0409485	0.0558537
XRCC2	ENST00000495707	ENSG00000196584.2	protein_coding	11834724:Homologous pairing and ring and filament structure formation activities of the human Xrcc2*Rad51D complex.,14645207:a critical role in homologous recombination repair,15123651:hXRCC2 enhances ADP/ATP processing and strand exchange by hRAD51,15184273:Finds no association between XRCC2 R188H polymorphism and risk of colorectal adenoma.,17141189:Considering that the XRCC2 (R188H) allele red…	4725	4	0	9	No	hPGC & PGCLC	n/a	n/a	n/a	n/a	n/a	n/a	1.10476	1.06569	0.965514	1.35123	2.83779	1.38569	3.71569	XRCC2	1.10476	0.902776	1.10476	5.81224	4.72195	4.26562	5.52645	5.14511	5.22	5.34765	5.6716	5.35543	5.63827	0.965514	4.96528	4.67581	4.40978	4.67986	3.85033	1.06569	5.03538	4.83778	5.20914	1.35123	6.38454
ZBED6	ENST00000550078	ENSG00000257315.2	protein_coding	20016685:Silencing of Zbed6 in mouse C2C12 myoblasts affected Igf2 expression, cell proliferation, wound healing, and myotube formation.,20134481:Mouse MGR (Zbed6) is a repressor of Igf2.,26056301:results of this study show that the effect of ZBED6 on tumor development depends on the genetic background and the transcriptional state of its target genes,	4249	2	0	4	No	hPGC & PGCLC	0	18	1	n/a	n/a	CPTAC	1.52939	1.74256	1.85233	1.46823	5.72564	2.24026	4.21144	ZBED6	1.52939	1.4747	1.52939	8.38909	7.15945	6.85507	6.26599	6.80244	6.63947	7.10103	7.12222	6.84524	6.49837	1.85233	7.8258	7.81399	8.07352	7.83444	7.78526	1.74256	7.40415	7.4495	7.35734	1.46823	6.23851
ZBTB20	ENST00000462705	ENSG00000181722.16	protein_coding	19955470:Misexpression of Zbtb20 in transgenic mice converts the normal cytoarchitectonic organization of the subiculum, postsubiculum, and granular retrosplenial cortex to a CA1-like stratum pyramidale.,21702992:ZBTB20 mRNA & protein expression were elevated significantly in HCC tissues compared with the paired non-tumor tissues & normal liver. HCC recurrence or metastasis increased & disease-fr…	3728	2	0	1	No	hPGC & PGCLC	0	8	0	0	n/a	Neither	0.730067	0.879608	1.3734	0.459941	7.23922	1.28713	2.9694	ZBTB20	0.730067	0.695434	0.730067	3.87122	4.16054	2.59258	5.20436	5.30229	2.72169	3.36764	2.84358	4.11729	4.90383	1.3734	4.63271	5.06663	5.11823	5.29402	5.37834	0.879608	3.27918	2.95398	3.54439	0.459941	1.71466
ZBTB3	ENST00000394807	ENSG00000185670.7	protein_coding	24856827:Suppression of ZBTB3 activates a caspase cascade, including caspase-9, -3, and PARP leading to cellular apoptosis, resulting from failed ROS detoxification.,	2976	2	0	16	No	hPGC & PGCLC	0	20	1	n/a	n/a	CPTAC	1.41098	1.64543	1.38365	1.88881	3.90849	2.23529	3.21918	ZBTB3	1.41098	1.41098	1.06854	5.02632	4.66142	4.80838	4.33956	4.19908	3.17999	3.90566	4.64778	4.30334	4.34915	1.38365	4.44725	3.89076	4.32778	3.71675	4.08117	1.64543	4.89681	4.47456	5.22305	1.88881	5.62111
ZC2HC1C	ENST00000524913	ENSG00000119703.13	protein_coding	n/a	2389	2	0	3	Female	hPGC	0	n/a	n/a	n/a	n/a	n/a	1.47541	0.386786	0.641884	1.04915	7.09364	2.8391	2.80252	ZC2HC1C	1.47541	0.253799	1.47541	0.606327	5.00185	2.23457	3.02576	5.75051	3.53877	4.59459	3.57047	4.5369	3.52476	0.641884	1.49573	0.479804	1.05979	0.641398	2.72572	0.386786	0.924031	1.64178	-0.568504	1.04915	2.50643
ZC3H10	ENST00000257940	ENSG00000135482.6	protein_coding	18814840:ZC3H10 inhibits the anchorage independent growth of tumor cells, which is consistent with a tumor suppressor function.,	2205	1	0	5	No	hPGC & PGCLC	0	1	0	n/a	n/a	Neither	1.04622	1.5204	1.42248	1.7258	3.59624	2.64827	2.89506	ZC3H10	1.04622	1.04622	0.956953	2.30692	3.74824	4.31983	3.18719	2.86614	2.11008	4.93262	4.01624	3.26021	3.87486	1.42248	2.23939	3.05486	3.79991	2.92695	3.23366	1.5204	3.35249	3.40126	3.30201	1.7258	3.80539
SLC25A51	ENST00000496760	ENSG00000122696.13	protein_coding	23266187:Compares and contrasts all the known human SLC25A* genes and includes functional information.,	1864	2	0	33	No	hPGC & PGCLC	n/a	0	1	0	0	CPTAC	2.76867	2.34478	2.50659	2.45475	3.46858	2.99358	3.39258	SLC25A51	2.76867	2.36048	2.76867	5.71922	5.35985	4.39993	5.64874	5.27844	5.72169	5.71556	5.44305	5.1608	5.17035	2.50659	4.71623	5.32966	4.69081	3.85738	4.36912	2.34478	4.37066	4.42605	4.31306	2.45475	4.57566
ZCCHC16	ENST00000340433	ENSG00000187823.3	protein_coding	n/a	2746	1	0	1	No	hPGC & PGCLC	n/a	n/a	n/a	n/a	n/a	n/a	1.86112	1.97587	1.60153	-0.103063		0.405856	2.372	ZCCHC16	1.86112	1.43048	1.86112	5.29617	4.33858	4.20357	4.652	3.9281	5.18585	5.28001	5.11062	5.33597	5.22506	1.60153	4.81265	4.68827	3.94633	4.44047	3.84672	1.97587	5.42575	5.44085	5.41048	-0.103063	-0.28301
ZDHHC15	ENST00000541184	ENSG00000102383.13	protein_coding	n/a	6001	1	0	3	Female	hPGC	n/a	17	n/a	n/a	n/a	n/a	0.546961	0.593084	0.723588	0.523724	3.511	2.03218	2.8024	ZDHHC15	0.546961	0.4687	0.546961	3.39301	4.37707	2.81267	3.67351	4.70712	3.73891	3.45022	3.28231	4.50927	4.42139	0.723588	4.29246	4.78036	4.41282	4.09396	3.99683	0.593084	3.5591	3.09434	3.91005	0.523724	3.14287
ZFP42	ENST00000326866	ENSG00000179059.9	protein_coding	15790780:MAPCs express the OCT4 and REX1 transcription factors, two specific markers of undifferentiated embryonic stem (ES) cells.,16865673:REX1 functions in normal adult epithelial cells and tumorigenic stem cells.,17211834:Data show that Oct-4, Rex-1, and Gata-4 expression in human mesenchymal stem cells increases cell differentiation efficiency but not hTERT expression.,18281244:expression of…	2647	3	0	1	No	hPGC & PGCLC	n/a	15	0	n/a	n/a	Neither	2.67295	2.82565	1.65409	3.3858	2.42385	0.167052	5.71756	ZFP42	2.67295	2.67295	2.52099	9.02697	7.57566	7.07531	7.15003	7.83905	8.07211	7.90806	8.12137	7.47843	6.67305	1.65409	4.3802	4.63563	4.75314	4.22137	3.66523	2.82565	7.4795	7.64103	7.29757	3.3858	8.96221
TMEM5	ENST00000433461	ENSG00000118600.11	protein_coding	23217329:TMEM5 mutations were frequently associated with gonadal dysgenesis and neural tube defects, and ISPD mutations were frequently associated with brain vascular anomalies.,	2000	1	0	33	No	hPGC & PGCLC	n/a	n/a	n/a	n/a	n/a	n/a	2.3149	2.375	2.77958	2.2932	4.23559	2.99688	3.38175	TMEM5	2.3149	1.55571	2.3149	5.16041	3.11141	5.38175	4.47772	5.51788	5.10884	5.24955	4.90704	4.6298	4.97911	2.77958	6.23522	5.75858	4.79732	5.38966	5.19158	2.375	4.75001	4.67955	4.81719	2.2932	4.58641
ZFP69	ENST00000372706	ENSG00000187815.9	protein_coding	19578398:Zfp69 is the most likely candidate for the diabetogenic effect of Nidd/SJL locus.,	2865	4	0	9	No	hPGC & PGCLC	n/a	2	0	n/a	n/a	Neither	1.53459	1.2032	1.33469	1.44914	3.9465	2.5777	3.16555	ZFP69	1.53459	1.41707	1.53459	4.92916	4.59288	4.05991	4.5908	4.82466	4.68652	4.3966	4.44584	4.42161	5.43256	1.33469	4.20043	4.17187	3.94062	3.33347	3.16403	1.2032	3.44717	3.77197	3.02735	1.44914	4.15178
ZFP69B	ENST00000469416	ENSG00000187801.14	protein_coding	n/a	2377	3	0	1	No	hPGC & PGCLC	0	20	n/a	n/a	n/a	Neither	2.20566	1.7047	1.62539	1.89655	1.25554	1.74949	2.56491	ZFP69B	2.20566	1.4944	2.20566	3.55219	5.54677	5.06627	6.2834	6.39004	5.2994	5.25791	5.24286	5.28113	5.30255	1.62539	4.38341	3.735	3.28945	3.50664	4.1253	1.7047	4.05206	4.10848	3.99335	1.89655	4.5081
ZFY	ENST00000155093	ENSG00000067646.11	protein_coding	22407129:Studies identified a major testis-specific ZFY transcript that encodes a protein with the same short acidic domain.,	5231	2	0	1	No	PGCLC	0	19	n/a	n/a	n/a	Neither	0.473265	0.900797	0.633382	-0.61316	3.97563	2.65506	2.85923	ZFY	0.473265	0.473265	-0.570847	2.47565	2.72432	4.46144	2.91817	3.46783	-2.72119	-2.58048	-2.6895	-2.9861	-2.69338	0.633382	4.6605	4.57794	-2.65585	-2.48928	-2.40496	0.900797	4.71207	4.67097	4.75203	-0.61316	-3.20744
ZKSCAN2	ENST00000328086	ENSG00000155592.15	protein_coding	n/a	7516	1	0	4	No	PGCLC	n/a	9	n/a	n/a	n/a	n/a	0.394543	0.739434	0.739688	0.695064	7.79796	2.42199	2.59819	ZKSCAN2	0.394543	0.126765	0.394543	0.952769	4.6325	5.54295	5.44038	5.54321	2.96539	4.678	4.68244	4.76248	5.7781	0.739688	5.62353	5.55417	5.45789	5.43492	5.70878	0.739434	5.55759	5.27362	5.79475	0.695064	5.2241
ZNF100	ENST00000358296	ENSG00000197020.10	protein_coding	n/a	5740	2	0	10	No	hPGC & PGCLC	n/a	2	n/a	n/a	n/a	n/a	0.924167	0.934839	0.903195	0.883814	5.8473	2.7905	3.83081	ZNF100	0.924167	0.859365	0.924167	6.22024	4.93275	5.35651	5.61428	5.58179	5.30472	5.71182	5.79859	5.70648	5.79104	0.903195	5.31855	4.67459	5.5002	4.94661	5.33144	0.934839	5.36598	5.21003	5.5067	0.883814	5.07309
ZNF114	ENST00000595607	ENSG00000178150.9	protein_coding	n/a	2472	1	0	2	No	hPGC & PGCLC	n/a	14	n/a	n/a	n/a	n/a	1.21294	1.94206	1.10798	1.91396		2.53418	3.00715	ZNF114	1.21294	1.21294	1.14063	3.61595	2.99838	4.95789	3.77718	4.6461	2.81965	3.40782	3.5212	3.34323	3.19538	1.10798	2.37934	2.43053	2.59548	3.80158	1.4838	1.94206	4.80077	4.85929	4.73978	1.91396	4.73131
ZNF124	ENST00000472531	ENSG00000196418.12	protein_coding	n/a	2239	4	0	2	No	hPGC & PGCLC	n/a	12	n/a	n/a	n/a	n/a	0.939341	1.75814	1.75047	1.89193	3.71811	1.95902	3.82904	ZNF124	0.939341	0.593787	0.939341	2.92227	2.72616	3.13548	2.75008	1.32949	2.50304	2.10318	2.70466	2.56006	3.23129	1.75047	3.4874	4.21721	3.15334	4.05688	4.34283	1.75814	3.93647	4.02073	3.84698	1.89193	4.23603
ZNF169	ENST00000480716	ENSG00000175787.16	protein_coding	n/a	2712	4	0	1	No	hPGC & PGCLC	0	20	n/a	n/a	n/a	Neither	1.02574	0.918888	1.30042	1.2984	2.99773	2.85196	3.07584	ZNF169	1.02574	0.994089	1.02574	3.64577	2.8647	3.78859	2.69597	3.60318	4.29263	3.36725	2.7818	3.17108	3.00924	1.30042	3.3452	3.78871	3.4618	3.50284	3.49696	0.918888	2.49202	2.04379	2.83351	1.2984	3.52126
ZNF180	ENST00000592095	ENSG00000167384.10	protein_coding	n/a	3263	2	0	23	No	hPGC & PGCLC	n/a	3	n/a	n/a	n/a	n/a	0.61517	1.40892	1.21068	1.32384	3.46786	2.98338	2.82058	ZNF180	0.61517	0.508504	0.61517	3.27201	5.56364	1.65925	4.14534	5.77969	3.28163	2.0073	4.22021	4.33864	4.0536	1.21068	3.94406	4.03001	4.15432	3.51353	4.03081	1.40892	4.59731	4.68384	4.50527	1.32384	4.31968
ZNF2	ENST00000398107	ENSG00000275111.4	protein_coding	n/a	3884	1	0	12	No	hPGC & PGCLC	n/a	14	n/a	n/a	n/a	n/a	0.937733	0.847086	1.17435	0.641693	3.34308	2.6284	2.83629	ZNF2	0.937733	0.937733	0.862738	3.64216	4.20449	4.51833	4.63722	5.07617	5.01213	5.47842	4.80614	4.43213	3.35087	1.17435	4.35753	5.09155	4.44612	4.72162	3.93147	0.847086	3.29008	3.02811	3.51172	0.641693	2.49234
ZNF221	ENST00000251269	ENSG00000159905.14	protein_coding	n/a	2529	2	0	1	No	hPGC & PGCLC	n/a	1	n/a	n/a	n/a	n/a	1.32343	1.50707	2.01756	1.81887	1.97451	2.20086	2.54675	ZNF221	1.32343	1.32343	1.25049	3.9392	4.55045	4.67597	3.34696	3.96113	4.37172	4.32602	5.15344	4.58598	3.1625	2.01756	5.58349	5.52693	4.43706	4.86302	4.75208	1.50707	3.81138	4.26006	3.15669	1.81887	4.59993
ZNF229	ENST00000591604	ENSG00000278318.4	protein_coding	n/a	5381	1	0	5	No	hPGC	n/a	11	n/a	n/a	n/a	n/a	0.734785	0.599065	0.71473	-0.232464	2.35615	2.76001	3.09454	ZNF229	0.734785	0.734785	0.673367	5.45723	4.98471	3.95388	4.46234	4.53324	5.07091	5.09298	4.71266	4.87398	3.62339	0.71473	3.01458	3.93769	4.03128	3.8962	4.10884	0.599065	3.22357	2.67976	3.61758	-0.232464	-1.25089
ZNF233	ENST00000592581	ENSG00000159915.12	protein_coding	n/a	2933	2	0	1	No	hPGC & PGCLC	n/a	16	n/a	n/a	n/a	n/a	1.17131	0.951481	1.17016	0.932079	6.07988	2.61361	2.34243	ZNF233	1.17131	0.522587	1.17131	1.53275	2.9216	4.81307	4.00441	5.23064	3.43545	4.66362	4.12249	4.73125	4.71119	1.17016	3.26389	3.54139	3.63829	3.34543	3.33664	0.951481	2.7907	3.15316	2.30545	0.932079	2.73379
ZNF235	ENST00000587921	ENSG00000159917.15	protein_coding	n/a	4218	2	0	1	No	hPGC	0	16	n/a	n/a	n/a	Neither	1.07948	0.698598	0.957937	0.677753	1.7663	2.88838	2.43918	ZNF235	1.07948	1.05593	1.07948	4.62748	4.5129	4.5299	5.05877	4.45392	4.65543	5.06097	4.65445	4.55325	4.66154	0.957937	4.14688	4.05197	3.95846	4.12503	3.90556	0.698598	2.94669	3.24789	2.56554	0.677753	2.85876
[truncated: 93 more rows]
[truncated: 100 more columns]

## Sheet: 2B
Supplementary data 2B. Biological processes of all embryonic GC-genes (n = 672). Statistically significantly upregulated processes are highlighted in green
Annotation Cluster 1	Enrichment Score: 9.004550290727199
Category	Term	Count	%	PValue	Genes	List Total	Pop Hits	Pop Total	Fold Enrichment	Bonferroni	Benjamini	FDR
[truncated: 1,996 more rows]

## Sheet: 3A
Supplementary data 3A. Biological processes of embryonic GC-cluster 1 (n = 105). Statistically significantly upregulated processes are highlighted in green
[truncated: 436 more rows]

[truncated: 29 more sheets: 3B, 3C, 3D, 3E, 3F, 4A, 4B, 5A, 5B, 6A, 6B, 6C, 6D, 6E, 7A, 7B, 7C, 8A, 8B, 9 …]
